# Supplementary material for: ﻿Philippine herpetology (Amphibia, Reptilia), 20 years on: two decades of progress towards an increasingly collaborative, equitable, and inclusive approach to the study of the archipelago’s amphibians and reptiles
Source: Zookeys. 2024 Jan 30;1190:213–57. doi: 10.3897/zookeys.1190.109586 (PMC10848817; doi:10.3897/zookeys.1190.109586)
Supplement: Supplementary material 1 — Scientific articles on Philippine herpetology, published from 2002–2022 [file zookeys-1190-213_article-109586__-s001.xlsx]

## Sheet: Supplementary File_01
Papers	Year	Amphibians	Lizards	Snakes	Crocodiles	Turtles	Multitaxa	Checklist	NewSp	EcolNat	EvolPhyBiog	Conserv	Morph	Molec	NewSpLoc	NewDist	Foreign	Filipino	Male	Female
Abogado, R.P. and Dela Cruz, C.J.P. (2020). Geographic distribution: Laticauda colubrina (Yellow-lipped Sea Krait), Philippines, Biri Island, Northern Samar Province. Herpetological Review 51(4): 781.	2020			1				1								1		1	1
Abogado, R.P. and Dela Cruz, C.J.P. (2020). Geographic distribution: Laticauda laticaudata (Blue-lipped Sea Krait), Philippines, Biri Island, Northern Samar Province. Herpetological Review 51(4): 781-782.	2020			1				1								1		1	1
Abraham, R.K., Herr, M.W., Sterkhova, V.V., Otterholt, R., Siler, C.D., Sanguila, M.B. and Brown, R.M. (2021). Revisiting Linnaean and Wallacean shortfalls in Mindanao Fanged Frogs: the Limnonectes magnus complex consists of only two species. Herpetological Monographs 35(1): 112-140.	2021	1									1						1		1
Abreo, N.A.S., Macusi, E.D., Blatchley, D.D., Cuenca, G. 2016. Ingestion of Marine Plastic Debris by Green Turtle (Chelonia mydas) in Davao Gulf, Mindanao, Philippines. Philippine Journal of Science 145(1):17-23	2016					1						1						1	1
Acuña, D., Isagani, N., & Pitogo, K. M. (2021). Predation on a McClung’s Philippine False Coralsnake, Hemibungarus mcclungi (Weigmann 1835), by a Giant Spiny Centipede, Scolopendra spinosissima Kraepelin 1903, on Luzon Island, The Philippines. Reptiles & Amphibians, 28(3), 417–419. https://doi.org/10.17161/randa.v28i3.15782 (Original work published November 25, 2021)	2021			1						1								1	1
Alcala, A.C., Bucol, A.A., Alcala, E.L. & Brown, R.M. (2012a) Decreasing Population Size of the Philippine Limestone Frog, Platymantis insulatus. FrogLog, 48-49.	2012	1										1						1	1
Alcala, A.C., Bucol, A.A., Diesmos, A.C. & Brown, R.M. (2012b) Vulnerability of Philippine Amphibians to Climate Change. Philippine Journal of Science 141, 77-87.	2012	1										1						1	1
Alcala, E.L., Alcala, A.C. & Dolino, C.N. (2004) Amphibians and reptiles in tropical rainforest fragments on Negros Island, the Philippines. Environmental Conservation 31, 254-261.	2004						1	1										1		1
Alexander, A.M., Su, Y.-C., Oliveros, C.H., Olson, K.V., Travers, S.L. & Brown, R.M. (2017) Genomic data reveals potential for hybridization, introgression, and incomplete lineage sorting to confound phylogenetic relationships in an adaptive radiation of narrow-mouth frogs. Evolution 71, 475-488. https://doi.org/10.1111/evo.13133	2017	1									1			1			1		1
Amat F, Escoriza D. Biogeographic Inferences on the Evolutionary History of the King Cobra (Ophiophagus hannah, Cantor 1836) Species Complex. Zool Stud. 2022 Jul 20;60:e28. doi: 10.6620/ZS.2022.61-28. PMID: 36245914; PMCID: PMC9522627.	2022			1							1			1			1		1
Araujo, G. et al. 2016. Using minimally invasive techniques to determine green sea turtle Chelonia mydas life-history parameters. Journal of Experimental Marine Biology and Ecology 483:25 - 30. 10.1016/j.jembe.2016.06.004	2016					1						1					1		1
Araujo, G. et al. 2019. In-water methods reveal population dynamics of a green turtle Chelonia mydas foraging aggregation in the Philippines. Endangered Species Research 40. 10.3354/esr00989	2019					1				1							1		1
Arifin, U., Iskandar, D., Bickford, D., Brown, R., Meier, R. & Kutty, S. (2011) Phylogenetic relationships within the genus Staurois (Anura, Ranidae) based on 16S rRNA sequences. Zootaxa.	2011	1									1			1			1			1
Ascano, C.P., Albutra, Q.B., Ansibat, V.V., Mugot, D.A. & Demayo, C.G. (2016) Reptile Assemblage Within and Outside the Hydraulicking Mining Area in Tumpagon, Cagayan de Oro City, Philippines. Advances in Environmental Biology 9, 260-269.	2016						1	1										1	1
Ates, F. & Delima, E. (2008) Assemblage and Microhabitats of Anurans from Mt. Sinaka, Arakan, Cotabato and Mt. Hamiguitan, Davao Oriental, Mindanao Island, Philippines. Journal of Nature Studies 7, 101-107.	2008	1						1										1		1
Auliya, M. 2007. An Identification Guide to the Tortoises and Freshwater Turtles of Brunei Darussalam, Indonesia, Malaysia, Papua New Guinea, Philippines, Singap	2007					1						1					1		1
Auliya, M., Altherr, S., Ariano-Sanchez, D., Baard, E.H., Brown, C., Brown, R.M., Cantu, J.-C., Gentile, G., Gildenhuys, P., Henningheim, E., Hintzmann, J., Kanari, K., Krvavac, M., Lettink, M., Lippert, J., Luiselli, L., Nilson, G., Nguyen, T.Q., Nijman, V., Parham, J.F., Pasachnik, S.A., Pedrono, M., Rauhaus, A., Cordova, D.R., Sanchez, M.-E., Schepp, U., van Schingen, M., Schneeweiss, N., Segn…	2016						1					1					1		1
Barley, A. J., Sanguila, M. B., & Brown, R. M. (2021). A new species of Sun Skink (Reptilia: Scincidae: Eutropis) from the Zamboanga Peninsula, southwestern Mindanao Island, Philippines. Philippine Journal of Systematic Biology, 14(2), 1-18.	2021		1						1					1			1		1
Barley, A.J., Diesmos, A.C. & Brown, R.M. (2013a) The challenge of species delimitation at the extremes: diversification without morphological change in the Philippine sun skinks. Evolution 67, 3556-3572.	2013		1								1			1			1		1
Barley, A.J., Diesmos, A.C., Siler, C.D., Martinez, C.M. & Brown, R.M. (2020) Taxonomic Revision of Philippine Sun Skinks (Reptilia: Squamata: Scincidae: Eutropis), and Descriptions of Eight New Species. Herpetological Monographs 34, 39-70. https://doi.org/10.1655/HERPMONOGRAPHS-D-19-00009.1	2020		1						1					1			1		1
Barnes, C., Knierim, T. 2018. A novel cave habitat use and range extension for the cryptic snake Stegonotus muelleri (Serpentes: Colubridae). Phyllomedusa Journal of Herpetology 17(2):295-297. 10.11606/issn.2316-9079.v17i2p295-297	2018			1						1			1		1		1		1
Baron, E. M. D, Ruales, C. A. S., Tripole, C., Tagoon, M. D. T., & Susulan, T. B. (2022). Anurans of select green spaces of Davao City, Mindanao Island, Philippines. Biodiversitas Journal of Biological Diversity, 23(9).	2022	1						1										1		1
Baron, E.M.D., Marin, M.O.D., Logramonte, B.A. & Mohagan, A.B. (2021) Species Account of Anurans from the Western Slope of Mt. Kitanglad, Mindanao Island, Philippines. Asian Herpetological Research 12, 76-87. https://doi.org/10.16373/j.cnki.ahr.200049	2021	1						1										1		1
Bennett, D. (2014a) A Dubious Account of Breeding Varanus olivaceus in Captivity at the Paradise Reptile Zoo in Mindoro, Philippines. On the Cover: Varanus dumerilii 8, 12-14.	2014		1									1					1		1
Bennett, D. (2014b) An Inexpensive, Non-Intrusive, Repeatable Method for Surveying Frugivorous Monitor Lizards. On the Cover: Varanus dumerilii 8, 31-34.	2014		1									1					1		1
Bennett, D. (2014c) The Arboreal Foraging Behavior of the Frugivorous Monitor Lizard Varanus olivaceus on Polillo Island. On the Cover: Varanus dumerilii 8, 15-18.	2014		1							1							1		1
Bennett, D. & Clements, T. (2014) The Use of Passive Infrared Camera Trapping Systems in the Study of Frugivorous Monitor Lizards. On the Cover: Varanus dumerilii 8, 19-30.	2014		1									1					1		1
Bergmann, P.J., Morinaga, G., Freitas, E.S., Irschick, D.J., Wagner, G.P. & Siler, C.D. (2020) Locomotion and palaeoclimate explain the re-evolution of quadrupedal body form in Brachymeles lizards. Proceedings of the Royal Society B: Biological Sciences 287, 20201994. https://doi.org/10.1098/rspb.2020.1994	2020		1								1			1			1		1
Bernstein, J. M., Bautista, J. (2020). Acrochorduns granulatus (Little File Snake). Camarines Sur: Magarao Province: Barangay Ponong. Herpetological Review, 51(2): 272-273	2020			1				1								1	1		1
Bernstein, J.M., Bautista, J., Diesmos, A.C., Clores, M.A., Cuesta, M., Sanguila, M.B. & Brown, R.M. (2021) Multivariate Characterization of Phenotypic Variation from throughout the Geographic Ranges of Philippine False Coral Snakes: Two Species or Four? Ichthyology & Herpetology 109, 1036-1046. https://doi.org/10.1643/h2021035	2021			1					1				1				1		1
Beukema, W. (2011a) First record of the genus Tropidonophis (Serpentes: Colubridae) and rediscovery of Parias flavomaculatus (Serpentes: Viperidae) on Siquijor Island, Philippines.	2011			1				1								1	1		1
Beukema, W. (2011b) Herpetofauna of disturbed forest fragments on the lower Mt. Kitanglad Range, Mindanao Island, Philippines. Salamandra 47, 90-98.	2011						1	1									1		1
Binaday, J. W. (2017). Cyclocorus lineatus (Reinhardt's Lined Snake), Diet. Herpetological Review, 48(3): 671	2017			1						1								1	1
Binaday, J. W. (2017). Hydrosaurus pustulatus (Philippine Sailfin Lizard), Embryo. Herpetological Review 48(3): 648-649	2017		1							1								1	1
Binaday, J. W. (2017). Occidozyga laevis (Puddle Frog), Batan Island: Albay Province. Herpetological Review,48(2): 385	2017	1						1										1	1
Binaday, J. W. (2017). Tropidolaemus subannulatus (Northern Temple Pit Viper), Morphology. Herpetological Review, 48(1): 221	2017			1						1								1	1
Binaday, J. W. B., Lobos, A. H. T. (2016). Boiga drapiezii (White-spotted Cat Snake). Philippines: Luzon Island: sorsogon Province. Herpetological Review, 47(3): 425	2016			1				1								1		1	1
Binaday, J. W., Serrano, M. J. 2017. Rhacophorus pardalis (Gliding tree frog), Ectoparasites. Herpetological Review, 48(2): 416	2017	1								1								1	1
Binaday, J.W.B., Amarga, A.K.S., Barrameda, E.S. & Bonagua, B.J.M. (2017) Amphibians and Reptiles in the Vicinity of Bulusan Lake, Bulusan Volcano Natural Park, Sorsogon, Philippines. Philippine Journal of Science 146, 339-351.	2017						1	1										1	1
Binaday, J.W.B., Manalo, R.I., Baltazar, P.C. and Magallanes, F.P. (2020). 𝐶𝑟𝑜𝑐𝑜𝑑𝑦𝑙𝑢𝑠 𝑚𝑖𝑛𝑑𝑜𝑟𝑒𝑛𝑠𝑖𝑠 (Philippine Crocodile) habitat use. Herpetological Review 51(2): 319-321.	2020				1					1								1	1
Binaday, J.W.B., Manalo, R.I., Bragais, M.A., Palao, L.K.M., Mojica, L.R.P., Nicopior, O.B.S. & Baltazar, P.C. (2020) Determining Habitat Suitability for the Identification of Priority Conservation Sites for Indo-Pacific crocodile (Crocodylus porosus Schneider, 1801) in the Philippines. Philippine Journal of Science 150, 333-344.	2020				1							1						1	1
Blackburn, D.C., Siler, C.D., Diesmos, A.C., McGuire, J.A., Cannatella, D.C. & Brown, R.M. (2013) An Adaptive Radiation of Frogs in a Southeast Asian Island Archipelago. Evolution 67, 2631-2646. https://doi.org/10.1111/evo.12145	2013	1									1			1			1		1
Britton, A.R,C,m Whitaker, R., Whitaker, N. (2012). Here be a dragon: exceptional size in a saltwater crocodile (Crocodylus porosus) from the Philippines. Herpetological Review 43(4): 541-546	2012				1					1							1		1
Brown, J.C., Shirley, M.H., Yog-yog, A., van Weerd, M., Balbas, M.G., Tarun, B.A. & Siler, C.D. (2021) Use of diet and body condition assessments as intermediate indicators of translocation success in the Critically Endangered Philippine crocodile (Crocodylus mindorensis). Aquatic Conservation-Marine and Freshwater Ecosystems 31, 2817-2829. https://doi.org/10.1002/aqc.3700	2021				1							1					1		1
Brown, R. M., Calvo-Revuelta, M., Vallejos, J. G., Sánchez-Vialas, A., & De la Riva, I. (2021). On the second (or, rather, the first) specimen of the recently discovered Calliophis salitan (Squamata: Elapidae) and the first report of the species from Mindanao Island, southern Philippines. Herpetology Notes, 14, 1027-1035.	2021			1				1									1		1
Brown, R.M. (2006) A case of suspected coral snake (Hemibungarus calligaster) mimicry by lepidopteran larvae (Bracca sp.) from Luzon Island, Philippines. The Raffles Bulletin of Zoology 54, 225-227.	2006			1						1							1		1
Brown, R.M. (2015) A New Species of Stream Frog of the Genus Hylarana from the Mountains of Southern Mindanao Island, Philippines. Herpetologica 71, 223-233. https://doi.org/10.1655/Herpetologica-D-14-00075	2015	1							1					1	1		1		1
Brown, R.M. & Diesmos, A.C. (2002) Application of lineage-based species concepts to oceanic island frog populations: the effects of differing taxonomic philosophies on the estimation of Philippine biodiversity. Siliman Journal 42, 133-162.	2002	1									1			1			1		1
Brown, R.M. & Diesmos, A.C. (2009) Philippines, biology. In: R. Gillespie and D. Clague (Eds), Encyclopedia of Islands. University of California Press, Berkeley, CA, pp. 723-732.	2009						1				1						1		1
Brown, R.M. & Gonzalez, J.C. (2007) A new forest frog of the genus Platymantis (Amphibia: Anura: Ranidae) from the Bicol Peninsula of Luzon Island, Philippines. Copeia 2007, 251-266.	2007	1							1				1		1		1		1
Brown, R.M. & Guttman, S.I. (2002) Phylogenetic systematics of the Rana signata complex of Philippine and Bornean stream frogs: reconsideration of Huxley's modification of Wallace's Line at the Oriental-Australian faunal zone interface. Biological Journal of the Linnean Society 76, 393-461. https://doi.org/10.1111/j.1095-8312.2002.tb01704.x	2002	1									1			1			1		1
Brown, R.M. & Siler, C.D. (2013) Spotted stream frog diversification at the Australasian faunal zone interface, mainland versus island comparisons, and a test of the Philippine "dual-umbilicus" hypothesis M. Ebach (Ed). Journal of Biogeography, n/a-n/a. https://doi.org/10.1111/jbi.12192	2013	1									1			1			1		1
Brown, R.M., Bautista, J.B., Clores, M.A. and Cuesta, M.A. (2021). Dendrelaphis marenae (Gaulke’s Bronze-back Tree Snake) diet. Herpetological Review 52(1): 153-154.	2021			1						1							1		1
Brown, R.M., Bernstein, J., Fernandez, J., Sanguila, M.B., Meneses, C.G., Siler, C.D., Chin, K., Welton, L.J. & Gaulke, M. (2022) Juvenile colouration, ontogenetic colour shifts, defensive behaviour, and frontal "hooding" threat display in Philippine coral snakes (Elapidae: Hemibungarus). Herpetology Notes 15, 183-192.	2022			1						1							1		1
Brown, R.M., Diesmos, A.C. & Duya, M.V. (2007) A new Luperosaurus (Squamata: Gekkonidae) from the sierra madre of Luzon island, Philippines. Raffles Bulletin of Zoology 55, 167-174.	2009		1						1				1		1		1		1
Brown, R.M., Diesmos, A.C., Duya, M.V., Garcia, H.J. & Rico, E.L.B. (2010a) New Forest Gecko (Squamata; Gekkonidae; Genus Luperosaurus) from Mt. Mantalingajan, Southern Palawan Island, Philippines. Journal of Herpetology 44, 37-48.	2010		1						1				1		1		1		1
Brown, R.M., Diesmos, A.C., Sanguila, M.B., Siler, C.D., Diesmos, M.L.L. & Alcala, A.C. (2012a) Amphibian Conservation in the Philippines. FrogLog, 40-43.	2012	1										1					1		1
Brown, R.M., Layola, L.A.D., Lorenzo, A.I., Diesmos, M.L.L. & Diesmos, A.C. (2015a) A new species of limestone karst inhabiting forest frog, genus Platymantis (Amphibia: Anura: Ceratobatrachidae: subgenus Lupacolus) from southern Luzon Island, Philippines. Zootaxa 4048, 191. https://doi.org/10.11646/zootaxa.4048.2.3	2015	1							1				1		1		1		1
Brown, R.M., Linkem, C.W., Balete, D., Duya, M.V., Diesmos, A.C. & Ferner, J.W. (2010b) Species boundaries in Philippine montane forest skinks (Genus Sphenomorphus): three new species from the mountains of Luzon and clarification of the status of the poorly known S. beyeri, S. knollmanae, and S. laterimaculatus. Scientific Papers of the Natural History Museum of the University of Kansas 42, 1-27.	2010		1						1				1				1		1
Brown, R.M., Linkem, C.W., Siler, C.D., Sukumaran, J., Esselstyn, J.A., Diesmos, A.C., Iskandar, D.T., Bickford, D., Evans, B.J., McGuire, J.A., Grismer, L., Supriatna, J. & Andayani, N. (2010c) Phylogeography and historical demography of Polypedates leucomystax in the islands of Indonesia and the Philippines: evidence for recent human-mediated range expansion? Molecular phylogenetics and evoluti…	2010	1									1			1			1		1
Brown, R.M., Meneses, C.G., Jr, P.L.W., Fernandez, J.B., Cuesta, M.A., Clores, M.A., Tracy, C., Buehler, M.D. & Siler, C.D. (2020) Unexpected Discovery of Another New Species of Philippine False Gecko (Gekkonidae; Pseudogekko) from the Bicol Peninsula of Luzon Island. Herpetologica 76, 315-329. https://doi.org/10.1655/Herpetologica-D-19-00029.1	2020		1						1					1	1		1		1
Brown, R.M., Oliveros, C., Siler, C.D. & Diesmos, A.C. (2009b) Phylogeny of Gekko from the Northern Philippines, and Description of a New Species from Calayan Island. Journal of Herpetology 43, 620-635. https://doi.org/10.1670/08-207.1	2009		1						1					1	1		1		1
Brown, R.M., Oliveros, C.H., Siler, C.D. & Diesmos, A.C. (2008) A new Gekko from the Babuyan Islands, northern Philippines. Journal Information 64.	2008		1						1				1		1		1		1
Brown, R.M., Oliveros, C.H., Siler, C.D., Fernandez, J.B., Welton, L.J., Buenavente, P.A.C., Diesmos, M.L.L. & Diesmos, A.C. (2012b) Amphibians and Reptiles of Luzon Island (Philippines), VII: Herpetofauna of Ilocos Norte Province, Northern Cordillera Mountain Range. Check List 8, 469-490.	2012						1	1									1		1
Brown, R.M., Prue, A., Onn, C.K., Gaulke, M., Sanguila, M.B. & Siler, C.D. (2017) Taxonomic Reappraisal of the Northeast Mindanao Stream Frog, Sanguirana albotuberculata (Inger 1954), Validation of Rana mearnsi, Stejneger 1905, and Description of a New Species from the Central Philippines. Herpetological Monographs, 182-203. https://doi.org/10.1655/HERPMONOGRAPHS-D-16-00009.1	2017	1							1					1			1		1
Brown, R.M., Siler, C.D., Das, I. & Min, Y. (2012c) Testing the phylogenetic affinities of Southeast Asia's rarest geckos: Flap-legged geckos (Luperosaurus), Flying geckos (Ptychozoon) and their relationship to the pan-Asian genus Gekko. Molecular Phylogenetics and Evolution 63, 915-921. https://doi.org/10.1016/j.ympev.2012.02.019	2012		1								1			1			1		1
Brown, R.M., Siler, C.D., Diesmos, A.C. & Alcala, A.C. (2009c) Philippine frogs of the genus Leptobrachium (Anura; Megophryidae): phylogeny-based species delimitation, taxonomic review, and descriptions of three new species. Herpetological Monographs 23, 1-44.	2009	1							1					1			1		1
Brown, R.M., Siler, C.D., Oliveros, C.H., Diesmos, A.C. & Alcala, A.C. (2011) A New Gekko from Sibuyan Island, Central Philippines. Herpetologica 67, 460-476.	2011		1						1				1		1		1		1
Brown, R.M., Siler, C.D., Oliveros, C.H., Esselstyn, J.A., Diesmos, A.C., Hosner, P.A., Linkem, C.W., Barley, A.J., Oaks, J.R., Sanguila, M.B., Welton, L.J., Blackburn, D.C., Moyle, R.G., Townsend Peterson, A. & Alcala, A.C. (2013b) Evolutionary Processes of Diversification in a Model Island Archipelago. Annual Review of Ecology, Evolution, and Systematics 44, 411-435. https://doi.org/10.1146/ann…	2013						1				1						1		1
Brown, R.M., Siler, C.D., Oliveros, Carl.H., Welton, L.J., Rock, A., Swab, J., Weerd, M.V., van Beijnen, J., Jose, E., Rodriguez, D., Jose, E. & Diesmos, A.C. (2013a) The amphibians and reptiles of Luzon Island, Philippines, VIII: the herpetofauna of Cagayan and Isabela Provinces, northern Sierra Madre Mountain Range. ZooKeys, 1-120. https://doi.org/10.3897/zookeys.266.3982	2013						1	1									1		1
Brown, R.M., Siler, C.D., Richards, S.J., Diesmos, A.C. & Cannatella, D.C. (2015b) Multilocus phylogeny and a new classification for Southeast Asian and Melanesian forest frogs (family Ceratobatrachidae): Phylogeny of Ceratobatrachidae. Zoological Journal of the Linnean Society 174, 130-168. https://doi.org/10.1111/zoj.12232	2015	1									1			1			1		1
Brown, R.M., Smart, U., Leviton, A.E. & Smith, E.N. (2018) A New Species of Long-glanded Coralsnake of the Genus Calliophis (Squamata: Elapidae) from Dinagat Island, with Notes on the Biogeography and Species Diversity of Philippine Calliophis and Hemibungarus. Herpetologica 74, 89-104. https://doi.org/10.1655/Herpetologica-D-17-00008	2018			1					1					1	1		1		1
Brown, R.M., Su, Y.-C., Barger, B., Siler, C.D., Sanguila, M.B., Diesmos, A.C. & Blackburn, D.C. (2016) Phylogeny of the island archipelago frog genus Sanguirana: Another endemic Philippine radiation that diversified "Out-of-Palawan." Molecular Phylogenetics and Evolution 94, 531-536. https://doi.org/10.1016/j.ympev.2015.10.010	2016	1									1			1			1		1
Brown, R.M.; Arvin C. Diesmos, and Carl H. Oliveros 2011. New Flap-Legged Forest Gecko (Genus Luperosaurus) from the Northern Philippines. Journal of Herpetology 45 (2): 202-210	2011		1						1				1		1		1		1
Bucol, A. & Alcala, A. (2013) Tokay gecko, Gekko gecko (Sauria: Gekkonidae) predation on juvenile house rats. Herpetol Notes 6, 307-308.	2013		1							1								1	1
Bucol, A. A., Alcala, A. C., Averia, L. T., Alcala, E. L., & Alcala, M. L.R. 2011. Checklist of the herpetofauna of Siquijor Island, Philippines. The Philippine Scientist, 48: 101–123.	2011						1	1										1	1
Bucol, A.A., Manalo, R.I., Alcala, A.C. and Aspilla, P.S. (2020). Crocodilians and fisheries in the Philippines: revisiting Fittkau’s hypothesis. Philippine Journal of Systematic Biology 14(2). DOI 10.26757/pjsb2020b14004	2020				1							1						1	1
Bucol, L, Bucol, A, Arche, N. 2019. Abundance and microhabitat use by the frog Platymantis hazelae (Anura: Ceratobatrachidae). Rev. biol. trop vol.67 n.3 San José Jun. 2019. http://dx.doi.org/10.15517/rbt.v67i3.33139	2019	1								1								1	1
Bursey, C.R. & Goldberg, S.R. (2020) New Species of Camallanus (Nematoda: Camallanidae) in Occidozyga laevis (Anura: Megophryidae) from the Philippines. Comparative Parasitology 87, 74-81. https://doi.org/10.1654/1525-2647-87.1.74	2020	1								1					1		1		1
Bursey, C.R., Goldberg, S.R., Siler, C.D. & Brown, R.M. (2015) A new species of Cosmocerca (Nematoda: Cosmocercidae) and other helminths in Cyrtodactylus gubaot (Squamata: Gekkonidae) from the Philippines. Acta Parasitologica 60. https://doi.org/10.1515/ap-2015-0096	2015		1							1							1		1
Bursey, C.R., Goldberg, S.R., Siler, C.D. & Brown, R.M. (2017) New Species of Meteterakis (Nematoda: Heterakidae) in Brachymeles spp. (Squamata: Scincidae) from the Philippines. Comparative Parasitology 84, 149-154. https://doi.org/10.1654/1525-2647-84.2.149	2017		1							1							1		1
Bursey, C.R., Goldberg, S.R., Siler, C.D. & Brown, R.M. (2018) Endoparasites in Limnonectes magnus (Anura, Dicroglossidae) from Samar Island, Philippines with description of a new species of Aplectana (Nematoda, Cosmocercidae). Acta Parasitologica 63, 474-478. https://doi.org/10.1515/ap-2018-0056	2018	1								1							1		1
Causaren, R.M. (2009) Preliminary Report on the Anurans of Mts Palay-Palay Mataas-Na-Gulod Protected Landscape, Luzon Island, Philippines. Philippine Journal of Systematic Biology 3, 40-56.	2009	1						1										1		1
Causaren, R.M. (2016) Species Diversity, Abundance and Habitat Distribution of Anurans in Mts. Palay- - Palay Mataas-na-Gulod Protected Landscape, Luzon Island, Philippines. Philippine Journal of Systematic Biology.	2016	1						1										1		1
Causaren, R.M., Diesmos, A. C. & Mallari, N.A.D. (2016) Anuran Diversity and Ecology from Forest Fragments in Cavite Province, Luzon Island, Philippines.	2016	1						1										1		1
Chan Y. W., Tan K. Y., Tan C.H. (2022). Preclinical assessment of VPEAV, a new trivalent antivenom for elapid snakebite envenoming in the Philippines: Proteomics, immunoreactivity and toxicity neutralization. Toxicon. 2022 Dec;220:106942. doi: 10.1016/j.toxicon.2022.106942.	2022			1								1					1		1
Chan, K.O., Hutter, C.R., Wood, P.L., Jr., Su, Y.-C. & Brown, R.M. (2022) Gene Flow Increases Phylogenetic Structure and Inflates Cryptic Species Estimations: A Case Study on Widespread Philippine Puddle Frogs (Occidozyga laevis). Systematic Biology 71, 40-57. https://doi.org/10.1093/sysbio/syab034	2022	1									1			1			1			1
Chan, K.O., Schoppe, S., Rico, E.L.B. & Brown, R.M. (2021) Molecular systematic investigation of Philippine puddle frogs (Anura: Dicroglossidae: Occidozyga Kuhl and Van Hasselt. Philippine Journal of Systematic Biology 14, 1-14.	2021	1									1			1			1			1
Clores, M.A., Bautista, J.B., Fernandez, J.B., Cuesta, M.A. & Brown, R.M. (2021) Diversity and distribution of amphibians and reptiles in the Caramoan Island Group, Maqueda Channel, Southern Luzon, Philippines. Journal of Asia-Pacific Biodiversity 14, 1-14. https://doi.org/10.1016/j.japb.2020.11.005	2021						1	1										1		1
Coritico, F.P., Sinamban, E.B., Mohagan, A. & Amoroso, V.B. (2018) Preliminary report on the anurans of Mt. Pantaron range, Bukidnon, Central Mindanao, the Philippines. Journal of Nature Studies 17, 9-23.	2018	1						1										1	1
Cruz, C.J.P.D., Pauyo, G.N. & Gil, J.R. (2020) Predation of the Philippine Pit Viper Trimeresurus cf. flavomaculatus (Gray, 1842) on the Invasive Cane Toad Rhinella marina (Linnaeus, 1758) in Albay, Philippines. Philippine Journal of Science.	2020			1						1								1	1
Cruz, P. H. P. G., Afuang, L. E., Gonzalez, J. C. T., & Gruezo, W. S. (2019). Distribution and diversity patterns of herpetofauna in the Pantabangan-Carranglan Watershed, Nueva Ecija, Caraballo Mountain Range, Philippines. Biodiversity Data Journal, (7).	2019						1	1										1	1
Cruz, P.H.P., Afuang, L.E., Gonzales, J.C., Tabaranza, D.G., Alejado, M.D., Cajano, M.O. & Afuang, D.L.E. (2017) Diversity and distribution of herpetofauna in Balesin Island, Polillo, Quezon, Philippines. Sylvatrop, Technical Journal of Philippine Ecosystems and Natural Resources.	2017						1	1										1	1
Cruz, P.H.P.G. & Afuang, L.E. (2018) The Zoogeographic Significance of Caraballo Mountain Range, Luzon Island, Philippines With Focus on the Biogeography of Luzon's Herpetofauna. Philippine Journal of Science 147, 393-409.	2018						1				1							1	1
Cruz, P.H.P.G., Afuang, L.E., Gonzalez, J.C. & Gruezo, W. (2018) Amphibians and Reptiles of Luzon Island, Philippines: the Herpetofauna of Pantabangan-Carranglan Watershed, Nueva Ecija Province, Caraballo Mountain Range. Asian Herpetological Research.	2018						1	1										1	1
Cruz, R.A.L. and Lagunzad, C.G.B. (2021). The big picture: consolidating national government and CITES records of animal trade in the Philippines from 1975 to 2019. Philippine Science Letters 14(1): 79-100.	2021						1					1						1	1
Cuta, C. B. T., Balbuena, R. R. B., Sabanal, B. T., Modina, R. M. R., Torrefiel, J. T., & Gamalo, L. E. D. (2022). Notes on the defensive strategies of Kalophrynus sinensis Peters, 1867 against predation by Stegonotus muelleri (Duméril et al., 1854) on Leyte Island, Philippines. Herpetology Notes, 15, 479-482. chrome-extension://oemmndcbldboiebfnladdacbdfmadadm/https://www.biotaxa.org/hn/article/…	2022	1								1								1	1
Dandoy, D. M. S., Amarga, A. K. S. (2017). Platymantis dorsalis (Common Forest Frog), Batan Island: Albay Province. Herpetological Review 48(4): 808	2017	1						1								1		1	1
Das, I., Gee., G.V.A (2020). Herpetological postage stamps issued from the Philippines. Philippine Journal of Systematic Biology, 14(2)	2020						1					1					1		1
David, P., Pauwels, O.S.G., Lays, P.F.A.G. & Lenglet, G.L. (2006) On a collection of reptiles from Southern Mindanao Island, the Philippines. BIOLOGIE 76, 201-227.	2006						1	1									1		1
Davis, D. R., Sanguila, M. B., Brown, J. C., Brown, R. M., Cobb, K. A., Bergmann, P., Morinaga, G., Huron, N. A., Watters, J., K., Siler, C. (2015). Pseudogekko ditoy (Leyte Diminutive False Gecko), Morphology. Herpetological Review, 46(4): 643-635	2015		1							1						1	1		1
Davis, D.R., Feller, K.D., Brown, R.M. & Siler, C.D. (2014) Evaluating the Diversity of Philippine Slender Skinks of the Brachymeles bonitae Complex (Reptilia: Squamata: Scincidae): Redescription of B. tridactylus and Descriptions of Two New Species. Journal of Herpetology 48, 480-494. https://doi.org/10.1670/13-173	2014		1						1					1	1		1		1
Davis, D.R., Geheber, A.D., Watters, J.L., Penrod, M.L., Feller, K.D., Ashford, A., Kouri, J., Nguyen, D., Shauberger, K., Sheatsley, K., Winfrey, C., Wong, R., Sanguila, M.B., Brown, R.M. & Siler, C.D. (2016) Additions to Philippine Slender Skinks of the Brachymeles bonitae Complex (Reptilia: Squamata: Scincidae) III: a new species from Tablas Island. Zootaxa 4132, 30-43.	2016		1						1				1		1		1		1
Davis, D. R., Watters, J. L., Koehler, G., Whitsett, C., Huron, N. A., Brown, R. M., ... & Siler, C. D. (2015). Redescription of the rare Philippine false gecko Pseudogekko brevipes (Reptilia: Squamata: Gekkonidae) and description of a new species. Zootaxa, 4020(2), 357-374.	2015		1						1				1		1		1		1
de Vera, P. J. D., Delima-Baron, E. M., Sy, E. (2022). Naja samarensis (Southern Philippine Cobra): Bangsamoro Region: Mindanao: Maguindanao Province: Municipality of Upi: Brgy. Borongotan. Herpetological Review 53(3): 446	2022			1				1								1		1	1
Decena, S. C., Arguelles, M. S., & Macasait Jr, D. R. (2022). Observation on the reproduction and nesting of the Mindanao Anglehead Lizard (Gonocephalus interruptus) in northern Leyte, Philippines. Herpetology Notes, 15, 729-731. chrome-extension://oemmndcbldboiebfnladdacbdfmadadm/https://www.biotaxa.org/hn/article/download/73476/73998	2022		1							1								1	1
Decena, S.C.P., Avorque, C.A., Decena, I.C.P., Asis, P.D. & Pacle, B. (2020) Impact of habitat alteration on amphibian diversity and species composition in a lowland tropical rainforest in Northeastern Leyte, Philippines. Scientific Reports 10, 1-15. https://doi.org/10.1038/s41598-020-67512-6	2020	1								1								1	1
Del Prado, Y. L., Pili, A., Caguimbal, N. A. L., Uy, C. M. C., Apo, D. M., Ayuste, N. M., De Castro, K. M., Supelana, P. N. K., Diesmos, A. C., Diesmos, M. L (2018). Otosaurus cumingi (Philippine Giant Forest Skink), Nest Site and Environmentally Cued Hatching. Herpetological Review, 49(1): 119-120	2018		1							1								1	1
Dela Cruz, C. J. P. (2020) Fejervarya moodiei (Brackish Frog), Camarines Sur Province: Malabungot Island: Municipality of Garchitorena. Herpetological Review, 53(3): 439	2020	1						1								1		1	1
Dela Cruz, C. J. P. (2022). Hydrosaurus pustulatus (Philippine Sailfin Lizard), Bicol Region: Camarines Sur Province: Malabungot Island. Herpetological Review 53(3): 442	2022		1					1								1		1	1
Dela Cruz, C. J. P., Castro, J. Q., Ariscon, A., Delavin, J., Medina, J. A. (2018). Coelognathus erythrurus manillensis (Philippine Rat Snake), Cave Habitat Use. Herpetological Review 49(1): 126	2018			1						1								1	1
Dela Cruz, C. J. P., Abuid, F. (2017). Varanus dalubhasa (Enteng's Monitor Lizard), Diet. Herpetological Review, 48(3): 664	2017		1							1								1	1
Dela Cruz, C. J. P., Abuid, F. G. P. (2019). Hydrophis curtus (Hardwicke's Sea Snake). Naro Island: Masbate Province: Municipality of Cawayan: Barangay Tugbungan. Herpetological Review, 50(3): 529	2019			1				1								1		1	1
Dela Cruz, C. J. P., Abuid, F. G. R. (2018). Gonyosoma oxycephalum (Red-tailed Green Ratsnake), Diet. Herpetological Review, 49(1): 131	2018			1						1								1	1
Dela Cruz, C. J. P., Delavin, J. R., Moniño, R. N., Gases, A. R., Lee, L. N., Doering, L. (2020). Gonyosoma oxycephalum (Red-tailed Green Rat Snake), Diet and Habitat Use. Herpetological Review, 51(1): 144-145	2019			1						1								1	1
Dela Cruz, C. J. P., Mendoza, J. A., Ocayo, C. P., Ariscon, A. G., Conche, S., Dimaranan, K. H., Doering, L., Wienen, D. (2020). Cerberus schneiderii (Dog-faced water snake), Ticao Island: Masbate Province: Municipality of Batuan. Herpetological Review 51(2): 273	2020			1				1								1		1	1
Dela Cruz, C. J. P., Violeta, J. M., Maranan, A. D (2020). Hylarana erythraea (Green Paddy Frog), Canton Island: Camarines Norte Province: Municipality of Mercedes. Herpetological Review, 51(3): 533	2020	1						1								1		1	1
Dela Cruz, C. J. P., Violeta, J. M., Maranan, A. D. (2020) Hemidactylus frenatus. Apuao Pequeña Island: Camarines Norte Province: Municipality of Mercedes: Barangay Apuao. Herpetological Review, 51(3): 540	2020		1					1								1		1	1
Dela Cruz, C. J. P., Violeta, J. M., Maranan, A. D. (2020) Rhinella marina (Cane Toad). Canton Island: Camarines Norte Province: Municipality of Mercedes. Herpetological Review, 51(3): 534	2020	1						1								1		1	1
Dela Cruz, C.J., Doering., L. (2020). Anti-predator behavior of Philippine Water Skink Tropidophorus grayi Günther, 1861 in Naglahao Falls, Municipality of Irosin, Sorsogon Province, Bicol Peninsula, Philippines. BU R&D Journal 23(1):72-74	2020		1							1								1	1
Dela Torre, V.C.P. & Nuneza, O.M. (2021) Species Diversity, Distribution, and Microhabitats of Anurans on Mt. Kalo-Kalo of the Mt. Kalatungan Range Natural Park, Bukidnon, Philippines. Asian Herpetological Research 12, 58-75. https://doi.org/10.16373/j.cnki.ahr.200023	2021	1						1										1	1
Delima-Baron, E.M., Mohagan, A.B., Leano, E.P. & Amoroso, V.B. (2019) Philautus (Bush Frogs) Species from Montane Forest of Marilog District, Davao City, Southern Mindanao, Philippines. Environment and Natural Resources Journal, xx-xx.	2019	1						1										1		1
Delima-Baron, E.M., Tagoon, M.D.T. 2022. Anurans of select green spaces of Davao City, Mindanao Island, Philippines. Biodiversitas Journal of Biological Diversity 23(9):4810-4815. 10.13057/biodiv/d230949	2022	1						1										1		1
Delima, E., Diesmos, A.C. & Ibanez, J.C. (2007) The Herpetological Importance of Mt. Hamiguitan Range, Mindanao Island, Philippines. Banwa: The Multidisciplinary Journal of UP Mindanao 4, 27-40.	2007						1	1										1		1
Deliman-Baron et al. 2021. Species Account of Anurans from the Western Slope of Mt. Kitanglad, Mindanao Island, Philippines. Asian Herpetological Research. 2021,12(01)	2021	1						1										1		1
Devan-Song, A. & Brown, R.M. (2012) Amphibians and Reptiles of Luzon Island, Philippines, VI: The Herpetofauna of the Subic Bay Area. Asian Herpetological Research 3, 1-20. https://doi.org/10.3724/SP.J.1245.2012.00001	2012						1	1									1			1
Diesmos, A.C. (2012) The Status of Philippine Caecilians (Amphibia: Ichthyophiidae). FrogLog, 46.	2012	1										1						1	1
Diesmos, A.C. & Brown, R.M (2009) Diversity, biogeography, and conservation of Philippine amphibians. In: I. Das, A. Haas, and A. Alek Tuen (Eds), Biology and Conservation of Tropical Asian Amphibians. Proceedings of the Conference on Biology of the Amphibians in the Sunda Region, South-east Asia. , pp. 26-49.	2009						1					1						1	1
Diesmos, A.C., Alcala, A.C., Siler, C.D. & Brown, R.M. (2014) Status and conservation of Philippine amphibians. Conservation Biology of Amphibians of Asia. Status and Decline of Amphibians: Eastern Hemisphere (H. Heatwole and I. Das, eds.). Natural History Publications, Malaysia, 310-336.	2014	1										1						1	1
Diesmos, A.C., Brown, R.M. & Gee, G.V.A. (2004a) Preliminary report on the amphibians and reptiles of Balbalasang-Balbalan national Park, Luzon Island, Philippines. Sylvatrop, Technical Journal of Philippine Ecosystems and Natural Resources 13, 63-80.	2004						1	1										1	1
Diesmos, A.C., Brown, R.M., Alcala, A.C. & Guyer, C. (2002a) New species of narrow-mouthed frog (Amphibia: Anura: Microhylidae; Genus Kaloula) from the mountains of southern Luzon and Polillo Islands, Philippines. Copeia 2002, 1037-1051.	2002	1							1				1		1			1	1
Diesmos, A.C., Brown, R.M., Alcala, A.C. & Sison, R.V. (2008) Status and Distribution of Nonmarine Turtles of the Philippines. Chelonian Conservation and Biology 7, 157-177. https://doi.org/10.2744/CCB-0672.1	2008					1		1								1		1	1
Diesmos, A.C., Brown, R.M., Alcala, A.C., Sison, R.V., Afuang, L.E. & Gee, G.V.A. (2002b) Philippine Amphibians and Reptiles: An Overview of Diversity, Biogeography and Conservation. In: P. S. Ong, L. E. Afuang, and R. G. Ambal (Eds), Philippine Biodiversity Conservation Priorities: A second iteration of the National Biodiversity Strategy and Action Plan. DENR-Protect Areas and Wildlife Bureau, C…	2002						1					1						1	1
Diesmos, A.C., Buskirk, J.R., Schoppe, S., Diesmos, M.L., Sy, E. & Brown, R.M. (2012a) Siebenrockiella leytensis (Taylor 1920) - Palawan Forest Turtle, Philippine Forest Turtle. Chelonian Research Foundation.	2012					1				1						1		1	1
Diesmos, A.C., Diesmos, M.L. & Brown, R. (2006) Status and Distribution of Alien Invasive Frogs in the Philippines. Journal of Environmental Science and Management 9.	2006	1						1								1		1	1
Diesmos, A.C., Diesmos, M.L. & Gee, G.V. (2004b) Lost frogs and reptiles rediscovered on Palawan Island, Philippines. Oryx 38, 255.	2004						1					1						1	1
Diesmos, A.C., Gee, G.V., Diesmos, M.L., Brown, R.M., Widmann, P.J. & Dimalibot, J.C. (2004c) Rediscovery of the Philippine forest turtle, Heosemys leytensis (Chelonia: Bataguridae), from Palawan Island, Philippines. Asiatic Herpetological Research 10, 22-27.	2004					1		1										1	1
Diesmos, A.C., Parham, J.F., Stuart, B.L. & Brown, R.M. (2005) The phylogenetic position of the recently rediscovered Philippine forest turtle (Bataguridae: Heosemys leytensis). PROCEEDINGS-CALIFORNIA ACADEMY OF SCIENCES 56, 31.	2005					1					1			1				1	1
Diesmos, A.C., Scheffers, B.R., Mallari, N.A.D., Siler, C.D. & Brown, R.M. (2020) A new forest frog of the genus Platymantis (Amphibia: Anura: Ceratobatrachidae: subgenus Tirahanulap) from Leyte and Samar islands, eastern Philippines. Zootaxa 4830, 573-591. https://doi.org/10.11646/zootaxa.4830.3.6	2020	1							1				1		1			1	1
Diesmos, A.C., Watters, J.L., Huron, N.A., Davis, D.R., Alcala, A.C., Crombie, R.I., Afuang, L.E., Gee-Das, G., Sison, R.V., Sanguila, M.B., & others (2015) Amphibians of the Philippines, Part I: Checklist of the Species. Proceedings of the California Academy of Sciences 62, 457-539.	2015	1										1						1	1
Diesmos, M.L.L., Diesmos, C., Siler, D., Vredenburg, V.T. & Brown, M. (2012b) Detecting the Distribution of the Chytrid Fungus in the Philippines. FrogLog, 48.	2012	1								1								1		1
Dolorosa, R.G. (2014) Notes on Mangrove Snake Boiga dendrophila multicincta (Boulenger, 1896) in Iwahig River, Puerto Princesa City. The Palawan Scientist.	2014			1						1								1	1
Ducao, L. A., Ducao, T. J., Peralta, S. A., Sy, E. (2017). Eleutherodactylus planirostris (Greenhouse Frog), Mindanao Island: Bukidnon Province, Valencia City. Herpetological Review, 48(3): 583	2017	1						1										1		1
Duco, R.J.A., Gonzales, M.B. and Pueblo, J.C.A. (2021). Preliminary report of the gastrointestinal helminths of Rhinella marina (Aura: Bufonidae) in Metro Manila, Philippines. Philippine Journal of Science 150(S1): 467-471.	2021	1								1								1	1
Duya, MR.M. (2021). Calamaria gervaisii (Gervais' Worm Snake) predation. Herpetological Review 52(4): 863-864.	2021			1						1								1	1
Edma, R.C., Sanguila, M.B., Plaza, J., Mahinay, M.Y., Brown, R.M. Herpetological Assemblages in Tropical Forests of the Taguibo Watershed, Butuan City, Eastern Mindanao, Philippines. Philippine Journal of Science 150:415-431. 10.56899/150.S1.31	2021						1	1										1	1
Eliades, S.J., Brown, R.M., Huang, W.-S. & Siler, C.D. (2021) Taxonomic Revision of Scaly-toed Geckos (Reptilia: Gekkonidae: Lepidodactylus) in the Northern Philippines, with Descriptions of Four New Species. Herpetological Monographs 35, 90-111. https://doi.org/10.1655/HERPMONOGRAPHS-D-19-00014	2021		1						1					1	1		1		1
Ernst, C.H., Laemmerzahl, A.F. & Lovich, J.E. (2011) Does the "kamaroma"-plastron pattern morph occur in both Philippine subspecies of the turtle Cuora amboinensis? Proceedings of the Biological Society of Washington 124, 259-269.	2011					1				1							1		1
Ernst, C.H., Laemmerzahl, A.F. & Lovich, J.E. (2016) A morphological review of subspecies of the Asian box turtle, Cuora amboinensis (Testudines, Geomydidae). Proceedings of the Biological Society of Washington 129, 144-156. https://doi.org/10.2988/0006-324X-129.Q2.144	2016					1				1							1		1
Fernandez, D., Herr, M., Weinell, J. L., Brown, R. M. (2019). Ophiophagus hannah (King Cobra). Samar Island: Eastern Samar Province: Municipality of Taft. Herpetological REview 50(2): 332	2019			1				1								1		1	1
Fidenci, P. (2005). Dogania subplana. Herpetological Reviews, 36(4): 465	2005					1		1								1	1		1
Fidenci, P. (2006). Barbourula busuangensis. Herpetological Reviews, 37(1): 98	2006	1						1								1	1		1
Fidenci, P. (2007). Barbourula busuangensis. Herpetological Reviews, 38(3): 348	2007	1						1								1	1		1
Fidenci, P. (2009). Cuora amboinensis (Malayan Box Turtle). Herpetological Reviewes, 40(4): 449	2009					1		1								1	1		1
Fidenci, P. (2009). Cuora amboinensis kamaroma (Malayan Box Turtle). Herpetological Reviewes, 41(1): 105	2009					1		1								1	1		1
Fidenci, P. (2009). Kaloula pulchra (Asian Painted Frog). Herpetological Reviewes, 40(4): 446	2009	1						1								1	1		1
Fidenci, P. (2010). Pelodiscus sinensis (Chinese soft-shell turtle). Herpetological Reviews, 41(3): 377	2009					1		1								1	1		1
Fidenci, P. & Castillo, R. (2009) Some data on the distribution, conservation status and protection of freshwater turtles in the Palawan Island Group, Philippines. Testudo 7, 76-87.	2009					1		1								1	1		1
Flury, J.M., Haas, A., Brown, R.M., Das, I., Pui, Y.M., Boon-Hee, K., Scheidt, U., Iskandar, D.T., Jankowski, A. & Hertwig, S.T. (2021) Unexpectedly high levels of lineage diversity in Sundaland puddle frogs (Dicroglossidae: Occidozyga Kuhl and van Hasselt, 1822). Molecular Phylogenetics and Evolution 163, 107210. https://doi.org/10.1016/j.ympev.2021.107210	2021	1									1			1			1			1
Fritz, U. & Freitag, H. (2008) Geoemydid turtles of the Sulu Archipelago, Philippines, and a historical record of Cyclemys dentata (Gray, 1831) for Siasi Island. Zool. Scr 37, 367-390.	2008					1		1									1		1
Fuiten, A.M., Welton, L.J., Diesmos, A.C., Barley, A.J., Oberheide, B., Duya, M.V., Rico, E.L.B. & Brown, R.M. (2011) A New Species of Stream Frog (Sanguirana) from the Mountains of Luzon Island, Philippines. Herpetologica 67, 89-103.	2011	1							1				1		1		1		1
Gamalo, L., Sabanal B., Torrefiel, J. 2022. Predation on a Parachute Gecko Gekko sp. by Long-tailed Macaques Macaca fascicularis (Raffles, 1821) in Mt. Apo Natural Park, Philippines. Philippine Journal of Science 151(1). 10.56899/151.01.11	2022		1							1								1	1
Garcia, V. O. S., Papa, R. D. S., Briones, J. C. A., Mendoza, N., Okuda, N., & Diesmos, A. C. (2014). Food habits and distribution of the Lake Taal sea snake (Hydrophis semperi Garman 1881) and the sympatric Little File Snake (Acrochordus granulatus Schneider 1799) in Lake Taal, Philippines. Asian Herpetological Research, 5(4), 255-262.	2014			1						1								1	1
Garcia, V. O. S., Papa, R. D. S., Diesmos, A (2017). Hydrophis semperi (Lake Taal Sea Snake), Behavior. Herpetological Review 48(3): 673-674	2017			1						1								1	1
Gaulke, M. (2002) A new species of Lycodon from Panay Island, Philippines (Reptilia, Serpentes, Colubridae). Spixiana 25, 85-92.	2002			1					1				1		1		1		1
Gaulke, M. (2011) Herpetofauna of Panay Island, Philippines. Edition Chimaira, 390 pp.	2011						1	1									1			1
Gaulke, M., Alcala , A.A. 2009. Notes on the distributional range of the skink Emoia ruficauda (Reptilia: Scincidae) on Mindanao Island, the Philippines. Salamandra 4(1), 57-60.	2009		1					1								1	1			1
Gaulke, M., Roesler, H. & Brown, R.M. (2007a) A new species of Luperosaurus (Squamata: Gekkonidae) from Panay Island, Philippines, with comments on the taxonomic status of Luperosaurus cumingii (Gray, 1845). Journal Information 2007.	2007		1						1				1		1		1			1
Geheber, A.D., Davis, D.R., Watters, J.L., Penrod, M.L., Feller, K.D., Davey, C.S., Ellsworth, E.D., Flanagan, R.L., Heitz, B.B., Moore, T., Nguyen, M.D.C., Roberts, A., Sutton, J., Sanguila, M.B., Linkem, C.W., Brown, R.M. & Siler, C.D. (2016) Additions to Philippine Slender Skinks of the Brachymeles bonitae Complex (Reptilia: Squamata: Scincidae) I: a new species from Lubang Island. Zootaxa 413…	2016		1						1				1		1		1		1
Gersava et al. 2020. Native and invasive alien anuran species in urbanized areas in Davao City, Philippines, with preliminary study of feeding biology. Biological Diversity and Conservation 13(1):1-8. 10.46309/biodicon.2020.729824	2020	1						1										1		1
Goldberg, S. R. (2017). Parvoscincus steerei (Steere's Sphenomorphus), Reproduction. Herpetological Review, 48(4): 852	2017		1							1							1		1
Goldberg, S. R., Bursey, C. R. (2018). Rhacophorus pardalis (Panther flying frog), Endoparasite. Herpetological Review, 49(4): 730	2018	1								1							1		1
Goldberg, S. R., Bursey, C. R. (2019). Cyrtodactylus sumuroi, Endoparasites. Herpetological Review 50(2): 372	2019		1							1							1		1
Goldberg, S. R., Bursey, C. R. (2019). Platymantis dorsalis (Common Forest Frog), Endoparasites. Herpetological Review 50(2):341-342	2019	1								1							1		1
Goldberg, S. R., Bursey, C. R. (2020). Pulchrana similis (Laguna del Bay Frog), Endoparasites. Herpetological Review, 51(4):823	2020	1								1							1		1
Goldberg, S. R., Bursey, C. R. (2022). Sanguirana luzonensis (Luzon Frog), Endoparasites. Herpetological Review, 53(4): 658-659	2022	1								1							1		1
Goldberg, S. R., Bursey, C. R. (2022). Tropidophorus grayi (Spiny Waterside Skink), Endoparasites. Herpetological Review, 53(4): 686	2022		1							1							1		1
Goldberg, S., Bursery, C. (2018). Pinoyscincus jagori (Jagor's Sphenomorphus), Parasites. Herpetological Review, 49(3): 538	2018		1							1							1		1
Goldberg, S., Bursey, C. R. Ansonia muelleri (Mueller's Stream Toad), Parasites. Herpetological Review 53(3): 463-464	2022	1								1							1		1
Goldberg, S.R., Bursey, C.R., Brown, R.M. & Siler, C.D. (2019) Gastrointestinal Helminths from Three Species of Limnonectes (Anura: Dicroglossidae) from the Philippines. Pacific Science 73, 177-186. https://doi.org/10.2984/73.1.9	2019	1								1							1		1
Gonzalez, J. C., Layusa, C. A., Afuang, L. E., Duya, M. M., et al. 2018. Review and update of the 2004 National List of Threatened Terrestrial Fauna of the Philippines. Sylvatrop: The Technical Journal of Philippine Ecosystems and Natural Resources, 28: 73–144.	2018						1					1						1	1
Gonzalez, J.C.T., de Guia, A.P.O., Dimalibot, J.C., Pantua, K.V., Gustilo, W.O. & Bantayan, N.C. (2020) Understorey to canopy vertebrate fauna of a lowland evergreen forest in Mt. Makiling Forest Reserve, Philippines. Biodiversity Data Journal 8, e56999. https://doi.org/10.3897/BDJ.8.e56999	2020						1	1										1	1
Gonzalez, P., Su, Y.-C., Siler, C.D., Barley, A.J., Sanguila, M.B., Diesmos, A.C. & Brown, R.M. (2014) Archipelago colonization by ecologically dissimilar amphibians: Evaluating the expectation of common evolutionary history of geographical diffusion in co-distributed rainforest tree frogs in islands of Southeast Asia. Molecular Phylogenetics and Evolution 72, 35-41. https://doi.org/10.1016/j.ymp…	2014	1									1			1			1		1
Griffing, A. H., Gamble, T., Heinicke, M. P., Brown, J. C., Siler, C. (2019). Lycodon alcalai, Diet. Herpetological Review, 50(3): 595	2019			1						1							1		1
Griffing, A.H., Gamble, T., Heinicke, M.P. and Brown, J.C. (2021). Trimeresurus flavomaculatus (Philippine Pit Viper) maximum body length. Herpetological Review 52(2): 437.	2021			1						1							1		1
Grismer, L.L., Wood, P.L., Poyarkov, N.A., et al (2021). Phylogenetic partitioning of the third-largest vertebrate genus in the world, Cyrtodactylus Gray, 1827 (Reptilia; Squamata; Gekkonidae) and its relevance to taxonomy and conservation. Vertebrate Zoology, 71:101-154	2021		1								1			1			1		1
Grofen, J., van der Ploeg, J., Telan, S. P., van Weerd, M. (2018). Rhinella marina (Cane Toad), Predation by a Crocodile. Herpetological Review, 49(3):520-521	2018				1					1							1		1
Heinrich et al. 2021. Legal or unenforceable? Violations of trade regulations and the case of the Philippine Sailfin Lizard Hydrosaurus pustulatus (Reptilia: Squamata: Agamidae). Vol. 13 No. 6 (2021). https://doi.org/10.11609/jott.7269.13.6.18532-18543	2021		1									1					1			1
Heitz, B.B., Diesmos, A.C., Freitas, E.S., Ellsworth, E.D., Grismer, L.L., Aowphol, A., Brown, R.M. & Siler, C.D. (2016) A New Supple Skink, Genus Lygosoma (Reptilia: Squamata: Scincidae), from the Western Philippines. Herpetologica 72, 352-361. https://doi.org/10.1655/Herpetologica-D-16-00023.1	2016		1						1				1		1		1		1
Herr, M.W., Vallejos, J.G., Meneses, C.G., Abraham, R.K., Otterholt, R., Siler, C.D., Rico, E.L.B. & Brown, R.M. (2021) A New, Morphologically Cryptic Species of Fanged Frog, Genus Limnonectes (Amphibia: Anura: Dicroglossidae), from Mindoro Island, Central Philippines. Ichthyology & Herpetology 109, 188-210. https://doi.org/10.1643/h2020095	2021	1							1					1	1		1		1
Hertwig, S.T., Das, I., Schweizer, M., Brown, R. & Haas, A. (2011) Phylogenetic relationships of the Rhacophorus everetti-group and implications for the evolution of reproductive modes in Philautus (Amphibia: Anura: Rhacophoridae): Evolution of Sundaland Bush Frogs. Zoologica Scripta 41, 29-46. https://doi.org/10.1111/j.1463-6409.2011.00499.x	2011	1								1				1			1		1
Hesed, K.M. (2009). Polypedates leucomystax (Common tree frog), Saurophagy. Herpetological Reviews, 40(2):208	2009	1								1							1		1
Huron, N. A., Realubit, N. D., Cobb, K. A., Brown, J. C., Bergmann, P., Morinaga, G., Diesmos, A. C., Diesmos, M. L., Brown, R. M., Siler, C. D. (2016) Discovery of New Island Populations of the Recently Described False Geckos (Pseudogekko pungkaypinit and Pseudogekko ditoy): Conservation Implications for the Eastern Philippines. Herpetological Review.	2016		1					1								1	1		1
Innis, C., Conley, K., Gibbons, P., Stacy, N., et al. (2022). Veterinary Observations and Biological Specimen Use after a Massive Confiscation of Palawan Forest Turtles (Siebenrockiella leytensis)," Chelonian Conservation and Biology, 21(1), 46-62	2022					1						1					1		1
Jabon et al. 2019. Density and diet of invasive alien anuran species in a disturbed landscape: A case in the University of the Philippines Mindanao, Davao City, Philippines. Biodiversitas Journal of Biological Diversity 20(9):2554-2560. 10.13057/biodiv/d200917	2019	1						1										1	1
Janssen, J. & Sy, E.Y. (2020) Note on the availability of Philippine Forest Turtle Siebenrockiella leytensis in online reptile markets. Palawan Scientist 12, 68-73.	2020					1						1					1		1
Janssen, J., Sy, E. (2022). A Naturalist's Guide to the Lizard of Southeast Asia. John Beaufoy Publishing.	2022		1									1					1		1
Jose, E., van Beijnen, J., Becira, J. & Pagliawan, H. (2020) Notes on the Rediscovery and Range Extension of the Palawan Wolf Gecko (Luperosaurus palawanensis, Brown and Alcala, 1978) in Palawan, Philippines. International Journal of Innovative Science and Research Technology.	2020		1					1								1		1	1
Jose, E.D. & van Beijnen, J. (2017) Notes on the forest frogs of Cleopatra's Needle Mountain Range, with special reference to the newly defined and expanded geographical range of Pelophryne albotaeniata (Barbour, 1938): fuel for the conservation of the forests of northern Palawan Island, Philippines. Journal of Natural History - National Museum of the Philippines 2, 33-37.	2017	1						1								1		1	1
Khalighifar, A., Brown, R.M., Goyes Vallejos, J. & Peterson, A.T. (2021) Deep learning improves acoustic biodiversity monitoring and new candidate forest frog species identification (genus Platymantis) in the Philippines. Biodiversity and Conservation. https://doi.org/10.1007/s10531-020-02107-1	2021	1										1					1		1
Koch, A., Gaulke, M., Bohme, W. 2010. Unravelling the underestimated diversity of Philippine water monitor lizards (Squamata: Varanus salvator complex), with the description of two new species and a new subspecies. Zootaxa 2446: 1–54 (2010)	2010		1						1						1		1		1
Kuzmin, Y. & Tkach, V.V. (2011) Description of a New Species of Kurilonema (nematoda: Rhabdiasidae) from Lungs of the Skink Sphenomorphus Abdictus Aquilonius (reptilia: Squamata: Scincidae) in the Philippines. Journal of Parasitology 97, 506-512. https://doi.org/10.1645/GE-2578.1	2011		1							1							1		1
Kuzmin, Y., Tkach, V.V. & Bush, S.E. (2012) A New Species of Rhabdias (nematoda: Rhabdiasidae) from Agamid Lizards on Luzon Island, Philippines. Journal of Parasitology 98, 608-611. https://doi.org/10.1645/GE-3003.1	2012		1							1							1		1
Lacaste, A. V., Afuang, L. E., & Gonzalez, J. C. 2015. Comparison of herpetofaunal diversity among four major islands of Batanes Province, Northern Philippines. Journal of Nature Studies, 14(1): 36-46.	2015						1	1										1		1
Lagat, R.D. (2009) A Taxonomic Account of Lizards Along Established Trails in Mts. Palay-Palay Mataas-Na-Gulod Protected Landscape, Luzon Island, Philippines. Philippine Journal of Systematic Biology 3.	2009		1					1										1	1
Lagat, R.D. (2011) Notes on the Natural History of Some Lizards in the Remaining Forest Patches of Cavite, Luzon Island, Philippines. Philippine Journal of Systematic Biology.	2011		1							1								1	1
Leviton, A.E., Brown, R.M. & Siler, C.D. (2014) The Dangerously Venomous Snakes of the Philippine Archipelago with Identification Keys and Species Accounts. In: G. C. Williams and T. M. Gosliner (Eds), The Coral Triangle: The 2011 Hearst Philippine Biodiversity Expedition. California Academy of Sciences, San Francisco, California, pp. 473-530.	2014			1								1					1		1
Leviton, A.E., Siler, C.D., Weinell, J.L. & Brown, R.M. (2018) Synopsis of the Snakes of the Philippines: A Synthesis of Data from Biodiversity Repositories, Field Studies, and the Literature. Proceeding of the California Academy of Sciences 64.	2018			1								1	1				1		1
Lillywhite, H.B. 2019. The unusual biology of marine file snakes with a perspective for the conservation of Acrochordus granulatus. Philippine Journal of Systematic Biology. DOI 10.26757/pjsb2020b14010	2019			1						1							1		1
Linkem, C.W. & Brown, R.M. (2013) Systematic revision of the Parvoscincus decipiens (Boulenger, 1894) complex of Philippine forest skinks (Squamata: Scincidae: Lygosominae) with descriptions of seven new species. Zootaxa 3700, 501-533. https://doi.org/10.11646/zootaxa.3700.4.1	2013		1						1					1	1		1		1
Linkem, C.W., Brown, R.M., Siler, C.D., Evans, B.J., Austin, C.C., Iskandar, D.T., Diesmos, A.C., Supriatna, J., Andayani, N. & McGuire, J.A. (2013) Stochastic faunal exchanges drive diversification in widespread Wallacean and Pacific island lizards (Squamata: Scincidae: Lamprolepis smaragdina ) M. Ebach (Ed). Journal of Biogeography 40, 507-520. https://doi.org/10.1111/jbi.12022	2013		1								1			1			1		1
Linkem, C.W., Diesmos, A.C. & Brown, R.M. (2010a) A New Species of Scincid Lizard (Genus Sphenomorphus) from Palawan Island, Philippines. Herpetologica 66, 67-79. https://doi.org/10.1655/08-074.1	2010		1						1				1		1		1		1
Linkem, C.W., Diesmos, A.C. & Brown, R.M. (2011) Molecular systematics of the Philippine forest skinks (Squamata: Scincidae: Sphenomorphus): testing morphological hypotheses of interspecific relationships. Zoological Journal of the Linnean Society 163, 1217-1243. https://doi.org/10.1111/j.1096-3642.2011.00747.x	2011		1								1			1			1		1
Linkem, C.W., Hesed, K.M., Diesmos, A.C. & Brown, R.M. (2010b) Species boundaries and cryptic lineage diversity in a Philippine forest skink complex (Reptilia; Squamata; Scincidae: Lygosominae). Molecular Phylogenetics and Evolution 56, 572-585. https://doi.org/10.1016/j.ympev.2010.03.043	2010		1								1			1			1		1
Linkem, C.W., Siler, C.D., Diesmos, A.C. & Brown, R.M. (2010c) A new species of Gekko (Squamata: Gekkonidae) from central Luzon Island, Philippines. Zootaxa 2396, 37-94.	2010		1						1				1		1		1		1
Lorenzo, A. N. II, Sy, E., Diesmos, A. (2017). Leptobrachium lumadorum (Mindanao Litter Frog), Predation. Herpetological Review, 48(2): 409-410	2012	1								1								1	1
Magdua, A., Fernandez, J., Manuel-Santos, M., & Sanguila, M. (2022). Predation on the Fanged Frog, Limnonectes magnus (Stejneger, 1910), by a Mindanao-endemic freshwater crab, Isolapotamon mindanaoense (Rathbun, 1904), in tropical forests of Mt. Magdiwata, Agusan del Sur, eastern Mindanao Island, Philippines. Herpetology Notes, 15, 559-563. chrome-extension://oemmndcbldboiebfnladdacbdfmadadm/http…	2022	1								1								1	1
Magdua, A., Plaza, J. L., Gevertas, I. L. G., Caseñas, M. C. L., Cullantes, N M., Amarille, A. L., Sanguila, M. (2021). Dendrelaphis philippinensis (Philippine bronxe-back tree snake), Diet. Herpetological Review 52(3): 663	2021			1						1								1	1
Maglangit et al. 2021. New distribution record, ecology and tail trifurcation of Cyrtodactylus mamanwa (Gekkonidae) on Dinagat Islands, Philippines. Herpetozoa 34(3):175-181. 10.3897/herpetozoa.34.e67196	2021		1							1						1		1	1
Maglangit et al. 2021. Novel cave habitat used by the cryptic lizard Pinoyscincus abdictus abdictus (Squamata: Scincidae) on Dinagat Islands, Philippines. Phyllomedusa Journal of Herpetology 20(1):99-104. 10.11606/issn.2316-9079.v20i1p99-104	2021		1							1								1	1
Maglangit et al. 2021. Range extension of the White-lined Smooth-scaled Gecko (Lepidodactylus herrei) and predation by the Paradise Tree Snake (Chrysopelea paradisi variabilis), Unib Island, Philippines. SONORAN HERPETOLOGIST 34 (1) 2021	2021		1					1								1		1	1
Maglangit et al. 2022. Leech parasitism on the Mindanao foot-flagging frog Staurois natator (Günther, 1858) on Mindanao Island, Philippines. Herpetology Notes 13:313-316	2022	1								1								1	1
Maglangit, E. P. T., Nuñeza, O. M. ., Coritico, F. P., Medecilo-Guiang, M. M. P. ., Mohagan, A. B. ., Patano Jr., R. R. ., & Amoroso, V. B. . (2022). Richness and distribution of reptiles and amphibians in the tropical lowland habitats of Mt. Agad-Agad, Iligan City, Southern Philippines. Reptiles & Amphibians, 29(1), 413–425. https://doi.org/10.17161/randa.v29i1.18130	2022						1	1										1	1
Malaki, A.B.B., Alcazar, S.M.T., Lillo, E.P., Rosales, R.C., Redoblado, B.A., Diaz, J.L.B. and Buot, I.E., Jr. (2020). First distribution record of Northern Philippine Temple Pitviper (Tropidolaemus subannulatus Gray, 1842) on Cebu Island, Philippines. Philippine Journal of Science 149(3): 671-675.	2020			1				1								1		1	1
Marek, C., Bissantz, N., Curio, E., Siegert, A., Tacud, B. & Ziggel, D. (2010) Spatial orientation of the Philippine bent-toed gecko (Cyrtodactylus philippinicus) in relation to its home range. Salamandra 46, 93-97.	2010		1							1							1		1
Matsui, M. 2019. A New Species of Pelophryne from Malay Peninsula (Anura, Bufonidae). Current Herpetology, 38(2):128-139 (2019). https://doi.org/10.5358/hsj.38.128	2019	1									1			1			1		1
McDonald, Peter J., Rafe M. Brown, Fred Kraus, Philip Bowles, Umilaela Arifin, Samuel J. Eliades, Robert N. Fisher et al. "Cryptic extinction risk in a western Pacific lizard radiation." Biodiversity and Conservation (2022): 1-18. https://link.springer.com/article/10.1007/s10531-022-02412-x	2022		1									1					1		1
Mcleod, D.S., Siler, C.D., Diesmos, A.C., Diesmos, M.L., Garcia, V.S., Arkonceo, A.O., Balaquit, K.L., Uy, C.C., Villaseran, M.M. & Yarra, E.C. (2011) Amphibians and Reptiles of Luzon Island, V: The Herpetofauna of Angat Dam Watershed, Bulacan Province, Luzon Island, Philippines. Asian Herpetological Research 2.	2011						1	1									1		1
Mendyk, R. (2022). Reproductive notes on McGregor's Pitviper, Trimeresurus mcgregori Taylor 1919. Reptiles & Amphibians, 29(1), 359-361. chrome-extension://oemmndcbldboiebfnladdacbdfmadadm/https://journals.ku.edu/reptilesandamphibians/article/download/18271/16951	2022			1						1							1		1
Meneses, C.G. (2020) Molecular phylogenetic estimates of evolutionary affinities and the first reports of phenotypic variation in two secretive, endemic reptiles from the Romblon Island Group, central Philippines) from Luzon Island, the Philippines. Philippine Journal of Systematic Biology 14. https://doi.org/10.26757/pjsb2020b14002	2020		1								1			1				1		1
Meneses, C.G., Siler, C., Alviola, P. A., Balatibat, J. B., Gonzalez, J. C. T., Brown, R (2022) Amphibian and reptile diversity along a ridge-to-reef elevational gradient on a small isolated oceanic island of the central Philippines, Check List, 18(5):941-984 https://doi.org/10.15560/18.5.941	2022						1	1										1		1
Meneses, C.G. 2021. Ophiophagy in the Philippine endemic Luzon False CoralSnake Hemibungarus calligaster (Wiegmann, 1834) on Gervais’ Reed SnakeCalamaria gervaisii Dumeril, Bibron, and Dumeril, 1854 and the importanceof the Rabor Collection in Philippine natural history.Laksambuhay 7: 18–21.	2021			1						1								1		1
Meneses, C.G., J.C.T. Gonzalez, P.A. Alviola, J.A. Parcon, Cosico, E., and Brown, R. M. 2020. First Record of the Northern Sierra Madre Forest Monitor Varanus bitatawa in Ilocos Norte Province, northwestern Philippines. Herpetogical Review.	2020		1					1								1		1		1
Mesias, J.J.A., Pujeda, J.N., Dela Cruz, C.J.P., Toscano, S.O.N.B. and Binaday, J.W.B. (2021). Pulchrana grandocula (Big-eyed Frog) amplectant call and habitat use. Herpetological Review 52(1): 119-120.	2021	1								1								1	1
Murray-Dickson et al. 2017. Phylogeography of the reticulated python (Malayopython reticulatus ssp.): Conservation implications for the worlds’ most traded snake species. PLoS ONE 12(8): e0182049. https://doi.org/10.1371/journal.pone.0182049	2017			1							1						1			1
Nuñeza, O., Ates, F.B., Alicante, A.A. 2010. Distribution of endemic and threatened herpetofauna in Mt. Malindang, Mindanao, Philippines. Biodivers Conserv (2010) 19:503–518. 10.1007/s10531-009-9742-z	2010						1	1										1		1
O'Shea, M., Lazell, J.D. (2008). Python reticulatus. Herpetological Review, (39)4:486	2008			1				1								1	1		1
Oaks, J.R., Siler, C.D. & Brown, R.M. (2019) The comparative biogeography of Philippine geckos challenges predictions from a paradigm of climate-driven vicariant diversification across an island archipelago. Evolution; International Journal of Organic Evolution, 1151-1167. https://doi.org/10.1111/evo.13754	2019		1								1			1			1		1
Oaks, J.R., Wood, P.L., Siler, C.D., Brown, R.M., 2022. Generalizing Bayesian phylogenetics to infer shared evolutionary events. Proceedings of the National Academy of Sciences 119, e2121036119. https://doi.org/10.1073/pnas.2121036119	2022		1								1			1			1		1
Oliver, P.M., Brown, R.M., Kraus, F., Rittmeyer, E., Travers, S.L. & Siler, C.D. (2018) Lizards of the lost arcs: mid-Cenozoic diversification, persistence and ecological marginalization in the West Pacific. Proc. R. Soc. B 285, 20171760. https://doi.org/10.1098/rspb.2017.1760	2018		1								1			1			1		1
Oliveros, C.H., Ota, H., Crombie, R.I. & Brown, R.M. (2011) The Herpetofauna of the Babuyan group of islands, northern Philippines. Scientific Publications of the Natural History Museum of the University of Kansas 43, 1-20.	2011						1	1									1		1
Olson, C.A., Diesmos, A.C., Beard, K. H. (2014). Eleutherodactylus planirostris (Greenhouse frog). Herpetological Review 45(5): 652-653	2014	1						1								1	1		1
Ord, T.J. & Klomp, D.A. (2014) Habitat partitioning and morphological differentiation: the Southeast Asian Draco lizards and Caribbean Anolis lizards compared. Oecologia 175, 651-666. https://doi.org/10.1007/s00442-014-2921-y	2014		1							1			1				1		1
Pagente JM, Balaba KL, Peralta SA, Buenavista DP, Sy EY (2016) Geographic distribution: Kaloula pulchra (Asiatic Painted Frog): Philippines, Mindanao Island, Bukidnon Province. Herpetological Review 47: 248.	2016	1						1								1		1	1
Paghubasan, J., Aoki, Y., Tiglao, P. J., Sarmiento, M. J., Tan, M. A., Sarsalijo, M. S., ... & Warrell, D. A. (2022). A case series of samar cobra, Naja samarensis peters, 1861 (Elapidae) envenomation. Toxicon, 107008. https://www.sciencedirect.com/science/article/pii/S0041010122003592?casa_token=rDCMbwFYCewAAAAA:h_ESdWCfgcekZ6cKaWV2yYZtcPAPlLMt49N9Sz-rfoar5q061e6-7OFE1okVABaJGcOTVTnrsNQ	2022			1								1						1	1
Pelingen, A.L., Flores, C.A., Briz, A.J., Hipol, R. and Austria, C. (2021). Rapid survey of anuran species in Baguio-Benguet area and isolation of their fungal symbionts. Philippine Journal of Science 150(S1): 303-308.	2021	1						1										1	1
Peralta SA, Pagente JM, Balaba KL, Buenavista DP, Sy EY (2016) Geographic distribution: Hoplobatrachus rugulosus (East Asian Bullfrog): Philippines, Mindanao Island, Bukidnon Province. Herpetological Review 47: 247.	2016	1						1								1		1		1
Phenix, E., Phenix, J.W., Siler, C.D., Brown, R.M. & Diesmos, A.C. (2011) Hologerrhum philipinum-reproductive mode. Herpetological Review, 614.	2011			1						1						1	1		1
Pili, A.N., Supsup, C., Sy, E.Y., Diesmos, M.L.L. & Diesmos, A. C. (2019a) Spatial dynamics of invasion and distribution of alien frogs in a biodiversity hotspot archipelago. In: C. R. Veitch, M. N. Clout, A. R. Martin, J. C. Russell, and C. J. West (Eds), Island invasives: scaling up to meet the challenge. International Union for Conservation of Nature and Natural Resources, Gland, Switzerland, …	2019	1										1						1	1
Pili, A.N., Sy, E.Y., Diesmos, M.L.L. & Diesmos, A.C. (2019b) Island Hopping in a Biodiversity Hotspot Archipelago: Reconstructed Invasion History and Updated Status and Distribution of Alien Frogs in the Philippines1. Pacific Science 73, 321-343.	2019	1						1										1	1
Pili, A.N., Tingley, R., Sy, E.Y., Diesmos, M.L.L. & Diesmos, A.C. (2020) Niche shifts and environmental non-equilibrium undermine the usefulness of ecological niche models for invasion risk assessments. Scientific Reports 10, 7972. https://doi.org/10.1038/s41598-020-64568-2	2020	1										1						1	1
Pitogo, K. M. E., and Saavedra, A.J.L. 2021. Rediscovery of Guttman’s Stream Frog, Pulchrana guttmani (Brown, 2015) from the mountains of southern Mindanao, Philippines. Herpetology Notes, 14: 163–167.	2021	1								1								1	1
Pitogo, K.M.E., Saavedra, A.J.L., and Afuang, L.E. 2021. Amphibians and reptiles of Mount Busa, Sarangani Province: a glimpse of the herpetological community of southern Mindanao, Philippines. Philippine Journal of Science 150(5): 1279–1306.	2021						1	1										1	1
Pitogo, K.M.E., Saavedra, A.J.L., Aurellado, M.E.B., de Guia, A.P.O. & Afuang, L.E. (2021) Functional traits and environment drive montane amphibian distribution in the southern Philippines. Biodiversity and Conservation. https://doi.org/10.1007/s10531-021-02299-0	2021	1								1								1	1
Pitogo, K.M.E., Senarillos, T.L.P., Tubera, M.N. & Barley, A.J. (2020) New habitat and altitudinal records for the enigmatic Eutropis englei Taylor, 1925 in southern Mindanao, Philippines. Herpetology Notes 13, 1045-1048.	2020		1							1								1	1
Pitogo, K.M.E.2021. Natural history notes on the elusive Taylor’s Burrowing Snake, Pseudorabdion taylori Leviton and Brown 1959, from southern Mindanao, Philippines. Herpetology Notes 14: 759–763.	2021			1						1								1	1
Plaza, J.L. & Sanguila, M.B. (2015) Preliminary Report on the Anurans of Mount Hilong-hilong, Agusan Del Norte, Eastern Mindanao, Philippines. Asian Herpetological Research 6, 18-33.	2015	1						1										1		1
Plaza, J.L., Metillo, E.B. & Sanguila, M.B. (2021) Trophic ecology of syntopic anurans of tropical stream communities. Journal of Tropical Ecology 37, 109-117. https://doi.org/10.1017/S0266467421000158	2021	1								1								1		1
Poonian, C., Ramilo, R.V., Lopez, D.D. 2016. Diversity, habitat distribution and indigenous hunting of marine turtles in the Calamian Islands, Palawan, Republic of the Philippines. Journal of Asia-Pacific Biodiversity 9(1). 10.1016/j.japb.2015.12.006	2016					1				1								1	1
Que, G.C.L., Ong, P.S., Fontanilla, I.K.C. and Sy, E.Y. (2020). Tracing the source of the non-native Philippine population of the Greenhouse Frog Eleutherodactylus planirostris (Cope, 1862) through DNA barcodes. Science Diliman 32(1): 88-115.	2020	1										1						1	1
Quibod et al. 2021. Terrestrial vertebrates in modified landscapes in northeastern Mindanao, Philippines. Journal of Animal Diversity 3(3):72-85. 10.52547/JAD.2021.3.3.6	2021						1	1										1		1
Quibod, M. N. R., Sy, E. (2018). Kaloula pulchra (Asiatic Painted Frog), Boracay Island: Aklan Province: Municipality of Malay. Herpetological Review 49(1): 69-70	2018	1						1								1		1		1
Ragaza, J.A., Velasquez, S.F., Asuncion, M.S.M., Torres, E.M.F., Manalo, R. and Freitag, H. (2021). Serum biochemical profile of captive-bred Philippine Crocodiles (Crocodylus mindorensis Schmidt, 1935) sub-adults. Philippine Journal of Science 150(3): 941-946.	2021				1					1								1		1
Rasmussen et al. 2021. Viviparous sea snakes can be used as bioindicators for diverse marine environments. Philippine Journal of Systematic Biology 14(2):1-16. 10.26757/pjsb2020b14013.	2021			1								1					1		1
Rasmussen, A. R., Ineich, I. (2010). Species Diversity in the Genus Emydocephalus Krefft, 1869 (Serpentes, Elapidae, Hydrophiinae): Insight from Morphology and Anatomy. Herpetological Reviews, 41(3): 285-290	2010			1				1									1		1
Ravalo et al. 2019. Predation of Samar Cobra Naja samarensis Peters, 1861 on the invasive Cane Toad Rhinella marina (Linnaeus, 1758) in Davao City, Philippines. Vol. 12 (2019)	2019			1						1								1		1
Realubit, N.D.C. (2015) Geographic Distribution: Draco mindanensis from Samar. Herpetological Review, 46(2): 216	2015		1					1								1		1		1
Realubit, NDC, Diesmos, ML, Lorenzo, A, De Layola, LA, Diesmos, AC, Brown, JC, Brown, RM, Bergmann, P, Morinaga, G, Siler, CD, Huron, NA, Siler, J. 2016. Brachymeles samarensis (Brown’s Short-legged Skink). Herpetological Review 47(1):80.	2015		1					1								1		1		1
Reilly, Sean B., Benjamin R. Karin, Alexander L. Stubbs, Evy Arida, Umilaela Arifin, Hinrich Kaiser, Ke Bi, Amir Hamidy, Djoko T. Iskandar, and Jimmy A. McGuire. "Diverge and Conquer: Phylogenomics of southern Wallacean forest skinks (Genus: Sphenomorphus) and their colonization of the Lesser Sunda Archipelago." Evolution 76, no. 10 (2022): 2281-2301.	2022		1								1			1			1		1
Relox, R. E., Leano, E. P., & Bates-Camino, F. R. I. T. Z. I. E. (2011). Herpetofaunal endemism and diversity in tropical forests of Mt. Hamiguitan in the Philippines. Herpetological Conservation and Biology, 6(1), 107-113.	2011						1	1										1	1
Reyes, M.A.P., Bennett, D. & Oliveros, C. (2008) The Monitor Lizards of Camiguin Island, Northern Philippines. Volume 2 Number 1-February 2008 2, 28-36.	2008		1					1								1		1	1
Rosler, H., Siler, C.D., Brown, R.M., Demegillo, A.D. & Gaulke, M. (2006) Gekko ernstkelleri sp. n.-A new gekkonid lizard from Panay Island, Philippines. SALAMANDRA-BONN- 42, 197.	2006		1						1				1		1		1		1
Sabanal, B. T., Achondo, M. J. M. M., Torrefiel, J. T., & Gamalo, L. E. D. (2022). Interspecific amplexus between Kalophrynus sinensis Peters, 1867 and Occidozyga laevis (Günther, 1858) on Mindanao Island, Philippines. Herpetology Notes, 15, 467-469. chrome-extension://oemmndcbldboiebfnladdacbdfmadadm/https://www.biotaxa.org/hn/article/download/69961/72487	2022	1								1								1	1
Samaniego, E.V.G. (2017) Introduced frogs in buffer zone and adjacent areas of Mt. Banahaw de Lucban, Quezon Province, Luzon Island, Philippines. Sylvatrop, Technical Journal of Philippine Ecosystems and Natural Resources.	2017	1						1										1	1
Sandmaier, S.E.S., Shepard, T., Reeves, A., Bohr, K., Krebs, J. & Herrick, J.R. (2022) Characterisation of sperm production and morphology in the male Philippine crocodile Crocodylus mindorensis via voluntary behavioural training. Reproduction Fertility and Development 34, 410-416. https://doi.org/10.1071/RD21016	2022				1					1							1			1
Sanguila, M. B., Realubit, N. D. C., Diesmos, M. L., Lorenzo II, A., De Layola, L. A., Brown, J., Cobb, K. A., Bergmann, P., Morinaga, G., Freitas, E., Huron, N. A., Watters, J. A. (2015). Pelophryne lighti (Mindanao Flat-headed Toad), Samar Island. Herpetological Review (46)3: 380	2015	1						1								1		1		1
Sanguila, M.B., Cobb, K.A., Siler, C.D., Diesmos, A.C., Alcala, A.C. & Brown, R.M. (2016) The amphibians and reptiles of Mindanao Island, southern Philippines, II: the herpetofauna of northeast Mindanao and adjacent islands. ZooKeys 624, 1-132. https://doi.org/10.3897/zookeys.624.9814	2016						1	1										1		1
Sanguila, M.B., Siler, C.D., Diesmos, A.C., Nuñeza, O. & Brown, R.M. (2011) Phylogeography, geographic structure, genetic variation, and potential species boundaries in Philippine slender toads. Molecular Phylogenetics and Evolution 61, 333–350. https://doi.org/10.1016/j.ympev.2011.06.019	2011	1									1			1				1		1
Schaper, E. G., Bergmann, P. J., Morinaga, G., Fernandez, J., Freitas, E. S., Siler, C. Brachymeles bonitae (Stumb-limbed Burrowing Skink), Camarines Norte Province: Municiplity of Labo, Brgy. Tulay. Herpetological Review, 49(3): 503	2018		1					1								1	1			1
Schaper, E. G., Bergmann, P. J., Morinaga, G., Fernandez, J., Smith, S., Ellsworth, E. D., Siler, D. (2018). Brachymeles bicolor (Philippine Slender Skink), Diet. Herpetological Review, 49(4): 740-741	2018		1							1							1			1
Scheffers, B.R. (2012) Climate Change Research in the Philippine Biodiversity Hotspot. FrogLog.	2012						1					1					1		1
Scheffers, B.R., Brunner, R.M., Ramirez, S.D., Shoo, L.P., Diesmos, A. & Williams, S.E. (2013) Thermal Buffering of Microhabitats is a Critical Factor Mediating Warming Vulnerability of Frogs in the Philippine Biodiversity Hotspot. Biotropica 45, 628-635. https://doi.org/10.1111/btp.12042	2013	1								1							1		1
Schoppe, S. & Cervancia, M. (2009) 1. Herpetological surveys along Pagdanan Range and Dumaran Island, Northern Palawan, Philippines. Hamadryad 34, 95-106	2009						1	1									1			1
Seidl, C.M., Basham, E.W., Andriamahohatra, L.R. et al. Bird’s nest fern epiphytes facilitate herpetofaunal arboreality and climate refuge in two paleotropic canopies. Oecologia 192, 297–309 (2020). https://doi.org/10.1007/s00442-019-04570-2	2020	1								1							1			1
Setiadi, M.I., McGuire, J.A., Brown, R.M., Zubairi, M., Iskandar, D.T., Andayani, N., Supriatna, J. & Evans, B.J. (2011) Adaptive Radiation and Ecological Opportunity in Sulawesi and Philippine Fanged Frog (Limnonectes) Communities. The American Naturalist 178, 221-240. https://doi.org/10.1086/660830	2011	1									1			1			1		1
Shankar et al. 2021. King or royal family? Testing for species boundaries in the King Cobra, Ophiophagus hannah (Cantor, 1836), using morphology and multilocus DNA analyses. Molecular Phylogenetics and Evolution 165. https://doi.org/10.1016/j.ympev.2021.107300	2021			1							1			1			1		1
Shooman-Goodier et al. 2019. Ecosystem hero and villain: Native frog consumes rice pests, while the invasive cane toad feasts on beneficial arthropods. Agriculture, Ecosystems & Environment 279, 100-108. https://doi.org/10.1016/j.agee.2019.04.008	2019	1								1							1			1
Siler, C. D., Freitas, E. S., Sheridan, J. A., Maguire, S. N., Davis, D. R., Watters, J. L., ... & Brown, R. M. (2020). Additions to Philippine slender skinks of the Brachymeles bonitae complex (Reptilia: Squamata: Scincidae) IV: Resurrection and redescription of Brachymeles burksi. Philippine Journal of Systematic Biology.	2020		1						1					1			1		1
Siler, C., Sy, E. (2011). Acrochordus granulatus (Marine File Snake), Aberrant Coloration. Herpetological Review, 42(2): 280	2011			1						1							1		1
Siler, C.D. (2010) Reptilia, Squamata, Scincidae, Brachymeles elerae (Taylor, 1917): Rediscovery in Old Balbalan, Cordillera Mountain Range, Luzon Island, Philippines, and natural history. Check List 6, 616-618.	2010		1					1									1		1
Siler, C.D. & Brown, R.M. (2010) Phylogeny-based species delimination in the Philippine slender skinks (Reptalia: Squamata: Scincidae: Brachymeles): Taxonomic revision of Pentadactyl species groups and description of three new species. Herpetological Monographs 24, 1-54.	2010		1						1					1	1		1		1
Siler, C.D. & Brown, R.M. (2011) Evidence for repeated acquisition and loss of complex body-form characters in an insular clade of southeast asian semi-fossorial skinks. Evolution 65, 2641-2663. https://doi.org/10.1111/j.1558-5646.2011.01315.x	2011		1								1			1			1		1
Siler, C.D. & Welton, L.J. (2010) Geographic Variation in Philippine Mimicry System: Hypothesized Widespread Coral Snake (Hemibungarus calligaster) Mimicry by Lepidopteran Larvae (Bracca sp.) on Luzon Island, Philippines. Herpetological Review 41, 427.	2010			1						1							1		1
Siler, C.D., Alcala, A.C., Diesmos, A.C. & Brown, R.M. (2009a) A new species of limestone-forest frog, genus Platymantis (Amphibia: Anura: Ceratobatrachidae) from eastern Samar Island, Philippines. Journal Information 65.	2009	1							1				1		1		1		1
Siler, C.D., Alex Dececchi, T., Merkord, C.L., Davis, D.R., Christiani, T.J. & Brown, R.M. (2014a) Cryptic diversity and population genetic structure in the rare, endemic, forest-obligate, slender geckos of the Philippines. Molecular Phylogenetics and Evolution 70, 204-209. https://doi.org/10.1016/j.ympev.2013.09.014	2014		1								1			1			1		1
Siler, C.D., Alviola, P., Baniqued, R., Duya, M. R. (2012). Brachymeles boulengeri (Philippine slender skink), Diet. Herpetological Review, 43(1): 130	2012		1							1							1		1
Siler, C.D., Averia, L. (2011). Platymantis spelaeus (Cave wrinkled ground frog), Diet. Herpetological Review, 42(3): 412-413	2011	1								1							1		1
Siler, C.D., Balete, D.S., Diesmos, A.C. & Brown, R.M. (2010a) A new legless loam-swimming lizard (Reptilia: Squamata: Scincidae: Genus Brachymeles) from the Bicol Peninsula, Luzon Island, Philippines. Journal Information 2010.	2010		1						1				1		1		1		1
Siler, C.D., Crombie, R.I., Diesmos, A.C. & Brown, R.M. (2011a) Redescriptions of Two Poorly Known Slender Skinks, Brachymeles bicolor and Brachymeles pathfinderi (Reptilia: Squamata: Scincidae), from the Philippines. Journal of Herpetology 45, 355-369. https://doi.org/10.1670/10-103.1	2011		1						1				1				1		1
Siler, C.D., Davis, D.R., Diesmos, A.C., Guinto, F., Whitsett, C. & Brown, R.M. (2016a) A new species of Pseudogekko (Squamata: Gekkonidae) from the Romblon Island Group, Central Philippines. Zootaxa 4139, 248. https://doi.org/10.11646/zootaxa.4139.2.8	2016		1						1				1		1		1		1
Siler, C.D., Davis, D.R., Freitas, E.S., Huron, N.A., Geheber, A.D., Watters, J.L., Penrod, M.L., Pape_x0019__x0002_, M., Amrein, A., Anwar, A., Cooper, D., Hein, T., Manning, A., Patel, N., Pinaroc, L., Diesmos, A.C., Diesmos, M.L., Oliveros, C.H. & Brown, R.M. (2016b) Additions to Philippine Slender Skinks of the Brachymeles bonitae Complex (Reptilia: Squamata: Scincidae) II: a new species from…	2016		1						1				1		1		1		1
Siler, C.D., Davis, D.R., Watters, J.L., Freitas, E.S., Griffith, O.W., Binaday, J.W.B., Lobos, A.H.T., Amarga, A.K.S. & Brown, R.M. (2017) First Record of the Pseudogekko brevipes Complex from the Northern Philippines, with Description of a New Species. Herpetologica 73, 162-175. https://doi.org/10.1655/HERPETOLOGICA-D-16-00074	2017		1						1						1		1		1
Siler, C.D., Diesmos, A.C., Alcala, A.C. & Brown, R.M. (2011b) Phylogeny of Philippine slender skinks (Scincidae: Brachymeles) reveals underestimated species diversity, complex biogeographical relationships, and cryptic patterns of lineage diversification. Molecular Phylogenetics and Evolution 59, 53-65. https://doi.org/10.1016/j.ympev.2010.12.019	2011		1								1			1			1		1
Siler, C.D., Diesmos, A.C., Linkem, C.W., Diesmos, M.L. & Brown, R.M. (2010b) A new species of limestone-forest frog, genus Platymantis (Amphibia: Anura: Ceratobatrachidae) from central Luzon Island, Philippines. Zootaxa 2482, 49-63.	2010	1							1				1		1		1		1
Siler, C.D., Fuiten, A.M., Jones, R.M., Alcala, A.C. & Brown, R.M. (2011c) Phylogeny-Based Species Delimitation in Philippine Slender Skinks (reptilia: Squamata: Scincidae) Ii: Taxonomic Revision of Brachymeles Samarensis and Description of Five New Species. Herpetological Monographs 25, 76.	2011		1						1					1	1		1		1
Siler, C.D., Jones, R.M., Welton, L.J. & Brown, R.M. (2011d) Redescription of Tetradactyl Philippine Slender Skinks (Genus Brachymeles). Herpetologica 67, 300-317. https://doi.org/10.1655/HERPETOLOGICA-D-10-00071.1	2011		1						1				1				1		1
Siler, C.D., Linkem, C. W. (2011). Lamprolepis smaragdina philippinica (Emeral green tree skink), Color Variation. Herpetological Review, 42(4): 605	2011		1							1							1		1
Siler, C.D., Linkem, C.W., Cobb, K., Watters, J.L., Cummings, S.T., Diesmos, A.C. & Brown, R.M. (2014b) Taxonomic revision of the semi-aquatic skink Parvoscincus leucospilos (Reptilia: Squamata: Scincidae), with description of three new species. Zootaxa 3847, 388. https://doi.org/10.11646/zootaxa.3847.3.4	2014		1						1				1	1	1		1		1
Siler, C.D., Linkem, C.W., Diesmos, A.C. & Alcala, A.C. (2007) A new species of Platymantis (Amphibia: Anura: Ranidae) from Panay Island, Philippines. Herpetologica 63, 351-364.	2007	1							1				1		1		1		1
Siler, C.D., Lira-Noriega, A. & Brown, R.M. (2014c) Conservation genetics of Australasian sailfin lizards: Flagship species threatened by coastal development and insufficient protected area coverage. Biological Conservation 169, 100-108. https://doi.org/10.1016/j.biocon.2013.10.014	2014		1									1					1		1
Siler, C.D., McVay, J.D., Diesmos, A.C. & Brown, R.M. (2009b) A New Species of Fanged Frog, Genus Limnonectes (Amphibia: Anura: Dicroglossidae) from Southeast Mindanao Island, Philippines F. Burbrink (Ed). Herpetologica 65, 105-114. https://doi.org/10.1655/08-041R1.1	2009	1							1				1		1		1		1
Siler, C.D., Oaks, J.R., Cobb, K., Ota, H. & Brown, R.M. (2014d) Critically endangered island endemic or peripheral population of a widespread species? Conservation genetics of Kikuchi's gecko and the global challenge of protecting peripheral oceanic island endemic vertebrates D. Green (Ed). Diversity and Distributions, n/a-n/a. https://doi.org/10.1111/ddi.12169	2014		1									1		1			1		1
Siler, C.D., Oaks, J.R., Esselstyn, J.A., Diesmos, A.C. & Brown, R.M. (2010c) Phylogeny and biogeography of Philippine bent-toed geckos (Gekkonidae: Cyrtodactylus) contradict a prevailing model of Pleistocene diversification. Molecular Phylogenetics and Evolution 55, 699-710. https://doi.org/10.1016/j.ympev.2010.01.027	2010		1								1			1			1		1
Siler, C.D., Oaks, J.R., Welton, L.J., Linkem, C.W., Swab, J.C., Diesmos, A.C. & Brown, R.M. (2012a) Did geckos ride the Palawan raft to the Philippines?: Ark-driven diversification of geckos. Journal of Biogeography 39, 1217-1234. https://doi.org/10.1111/j.1365-2699.2011.02680.x	2012		1								1			1			1		1
Siler, C.D., Oliveros, C.H. & Brown, R.M. (2012b) Geographic range notes on Brachymeles cebuensis and re-evaluation of its conservation status. Herpetological Review, 305.	2012		1					1								1	1		1
Siler, C.D., Oliveros, C.H., Santanen, A. & Brown, R.M. (2013) Multilocus phylogeny reveals unexpected diversification patterns in Asian wolf snakes (genus Lycodon). Zoologica Scripta 42, 262-277. https://doi.org/10.1111/zsc.12007	2013			1							1			1			1		1
Siler, C.D., Rico, E.L.B., Duya, M.R. & Brown, R.M. (2009c) A new limb-reduced, loam-swimming skink (Squamata: Scincidae: Brachymeles) from Central Luzon Island, Philippines. Herpetologica 65, 449-459.	2009		1						1				1		1		1		1
Siler, C.D., Swab, J., Diesmos, A.C., Averia, L., Alcala, A.C. & Brown, R.M. (2012c) Amphibians and Reptiles, Romblon Island Group, central Philippines: Comprehensive herpetofaunal inventory. Check List 8, 443-462.	2012						1	1									1		1
Siler, C.D., Welton, L. J., Rock, A. A., Brown, R (2013). Population genetic structure and revised geographic range for the tridactyl skink (Brachymeles muntingkamay) from Luzon island, Philippines. Herpetological Review 44(1): 30-33	2013		1							1				1			1		1
Siler, C.D., Welton, L.J., Brown, R.M., Infante, C. & Diesmos, A.C. (2011e) Ophiophagus hannah (King Cobra). Herpetological Review, 297.	2011			1				1								1	1		1
Siler, C.D., Welton, L.J., Davis, D.R., Watters, J.L., Davey, C.S., Diesmos, A.C., Diesmos, M.L. & Brown, R.M. (2014e) Taxonomic Revision of the Pseudogekko compresicorpus Complex (Reptilia: Squamata: Gekkonidae), With Descriptions of Three New Species. Herpetological Monographs 28, 110-139. https://doi.org/10.1655/HERPMONOGRAPHS-D-14-00005	2014		1						1				1	1	1		1		1
Siler, C.D., Welton, L.J., Siler, J.M., Brown, J., Bucol, A., Diesmos, A.C. & Brown, R.M. (2011f) Amphibians and Reptiles, Luzon Island, Aurora Province and Aurora Memorial National Park, Northern Philippines: New island distribution records. Check List 7, 182-195.	2011						1	1									1		1
Siler, C. D., Jones, R. M., Diesmos, A. C., Diesmos, M. L., & Brown, R. M. (2012). Phylogeny-based species delimitation in Philippine slender skinks (Reptilia: Squamata: Scincidae) III: taxonomic revision of the Brachymeles gracilis complex, with descriptions of three new species. Herpetological Monographs, 26(1), 135-172.	2012		1						1					1	1		1		1
Smith-Paredes, D., Griffith, O., Fabbri, M., Yohe, L., Blackburn, D.G., Siler, C.D., Bhullar, B.-A.S. & Wagner, G.P. (2020) Hidden limbs in the "limbless skink" Brachymeles lukbani: developmental observations. bioRxiv.	2020		1							1								1	1
Smith, S.N., Colston, T.J. and Siler, C.D. (2021). Venomous snakes reveal ecological and phylogenetic factors influencing variation in gut and oral microbiomes. Frontiers in Microbiology 12:657754.	2021			1						1							1			1
Suetos, K.J., Meneses, C., Pitogo, J.I. Tauli, J.DV. Alvarez†, L.E. Gamalo. 2020.Predation of Platymantis luzonensis Brown, Alcala, Diesmos and Alcala, 1997 on a Stick Insect (Insecta: Phasmatodea) in Mt. Makiling, Philippines. Herpetology notes 13, 747–748.	2020	1								1								1	1
Supsup, C. E., Asis, A. A., Edaño, J. W. B., & Mallari, N. A. D. (2022). Anuran assemblages in western Philippines: Unraveling the effects of habitat types, water availability, and elevation. Acta Oecologica, 117, 103869.	2022	1								1								1	1
Supsup, C.E. & Carestia Jr., U.V. (2020) Rediscovery, new island record, and clarification of the geographic distribution of Oligodon perkinsi (Taylor, 1925) (Squamata, Colubridae), a poorly known endemic snake from the Palawan faunal region of western Philippines. Check List 16, 877-881. https://doi.org/10.15560/16.4.877	2020			1				1								1		1	1
Supsup, C.E., Asis, A.A., Carestia Jr, U.V., Diesmos, A.C., Mallari, N.A.D. & Brown, R.M. (2020) Variation in species richness, composition and herpetological community structure across a tropical habitat gradient of Palawan Island, Philippines. Herpetozoa 33, 95-111. https://doi.org/10.3897/herpetozoa.33.e47293	2020						1	1										1	1
Supsup, C.E., Guinto, F.M., Redoblado, B.R. & Gomez, R.S. (2017) Amphibians and reptiles from the Mt. Hamiguitan Range of eastern Mindanao Island, Philippines: new distribution records. Check List 13, 2121. https://doi.org/10.15560/13.3.2121	2017						1	1								1		1	1
Supsup, C.E., Puna, N., Asis, A., Redoblado, B.R., Panaguinit, M.F., Guinto, F.M., Rico, E.L., Diesmos, A.C., Brown, R.M. & Mallari, N.A.D. (2016a) Amphibians and Reptiles of Cebu, Philippines: The Poorly Understood Herpetofauna of an Island with Very Little Remaining Natural Habitat. Asian Herpetological Research 7, 151-179. https://doi.org/10.16373/j.cnki.ahr.150049	2016						1	1										1	1
Supsup, C.E., Redoblado, B.R. & Guinto, F.M. (2016b) First Record of Rare Endemic Tree Skink Lipinia vulcania on Sibuyan Island, Philippines, with Notes on its Conservation and Taxonomic Status. Herpetological Review 47, 24-26.	2015		1					1								1		1	1
Sweeney, R. G., Sekscienski, S., Maslanka, M. (2017). Nutritional Analysis of Natural Fruit Items Consumed by Butaan (Varanus olivaceus) with Comparison to Commonly Used Captive Dietary Items. Herpetological Review, 48(4): 787-791	2017		1							1							1		1
Sy E, Alaban J (2014a) Hemidactylus platyurus (Flat-tailed House Gecko) predation. Herpetological Review 45: 129.	2014		1							1								1	1
Sy E, Pacron RC (2014) Tropidophorus misaminius (Misamis Water Skink) novel microhabitat. Herpetological Review 45: 701–702.	2014			1						1								1	1
Sy EY (2013a) Geographic distribution: Calotes versicolor (Common Garden Lizard): Philippines, National Capital Region, Luzon Island. Herpetological Review 44: 625.	2013		1					1								1		1	1
Sy EY (2013b) Geographic distribution: Kaloula pulchra (Asiatic Painted Frog): Philippines, Mindanao Island. Herpetological Review 44: 621.	2013	1						1								1		1	1
Sy EY (2014b) Geographic distribution: Pelodiscus sinensis (Chinese Softshell Turtle): Philippines, Mindanao Island. Herpetological Review 45: 280–281.	2014					1		1								1		1	1
Sy EY (2014d) Siebenrockiella leytensis (Philippine Forest Turtle): Artificial incubation and hatchling size. Herpetological Review 45: 454–455.	2014					1				1								1	1
Sy EY (2016a) Geographic distribution: Ophiophagus hannah (King Cobra): Philippines, Cebu Island. Herpetological Review 47: 263.	2016			1				1								1		1	1
Sy EY (2016b) Geographic distribution: Ophiophagus hannah (King Cobra): Philippines, Mindanao Island, Zamboanga del Norte Province. Herpetological Review 47: 264.	2016			1				1								1		1	1
Sy EY (2017) Geographic distribution: Ophiophagus hannah (King Cobra): Philippines, Bohol Island. Herpetological Review 48: 130.	2017			1				1								1		1	1
Sy EY, Baniqued RD, Diesmos, A. C. (2016a) Geographic distribution: Ophiophagus hannah (King Cobra): Philippines, Luzon Island, Nueva Ecija Province. Herpetological Review 47: 263–264.	2015			1				1								1		1	1
Sy EY, Binaday JWB (2016) Geographic distribution: Aplopeltura boa (Blunt-headed Slug Snake): Philippines, Luzon Island. Herpetological Review 47: 260–261.	2016			1				1								1		1	1
Sy EY, Boos R (2015) Geographic distribution: Trimeresurus flavomaculatus (Philippine Pitviper) : Philippines, Biliran Island. Herpetological Review 46(2): 222.. Herpetological Review 46: 222.	2015			1				1								1		1	1
Sy EY, Buday J (2014) Geographic distribution: Emoia ruficauda (Red-tailed Swamp Skink): Philippines, Mindanao Island. Herpetological Review 45(3): 462.	2014		1					1								1		1	1
Sy EY, Cielo KL, Soniega ES, Hulog CY, Bacalando JA, Quibod MN (2016b) Geographic distribution: Kaloula pulchra (Asiatic Painted Frog): Philippines, Mindoro Island. Herpetological Review 47: 248.	2016	1						1								1		1	1
Sy EY, de Chavez ERC (2014) Siebenrockiella leytensis (Philippine Forest Turtle) diet. Herpetological Review 45: 487–488.	2014					1				1								1	1
Sy EY, De Layola LA, Necisito LV, Realubit NDC, Diesmos AC (2015d) Kaloula walteri (Walter’s Narrow-mouthed Frog) predation. Herpetological Review 46: 413.	2015	1								1								1	1
Sy EY, De Layola LA, Yu CMT, Diesmos, A. C. (2015c) Geographic distribution: Ophiophagus hannah (King Cobra): Philippines, Pangasinan Province, Luzon Island. Herpetological Review 46: 220–221.	2015			1				1								1		1	1
Sy EY, Dycoco Jr. QS, Rodriguez AZ, Du SG, Wisco MAS, Pangilinan CM, Banaguas GS (2016c) Geographic distribution: Naja sumatrana (Equatorial Spitting Cobra): Philippines, Busuanga Island.. Herpetological Review 47: 427–428.	2016			1				1								1		1	1
Sy EY, Eleazar III B, Achacoso R, Diesmos, A. C. (2015b) Geographic distribution: Eleutherodactylus planirostris (Greenhouse Frog): Philippines, Luzon Island. Herpetological Review 46: 56.	2015	1						1								1		1	1
Sy EY, Foley C, Cruz RM (2014b) Ptychozoon intermedium (Philippine Flying Gecko) avian predation. Herpetological Review 45: 698–699.	2014		1							1								1	1
Sy EY, Labatos Jr. BV (2017) Geographic distribution: Ophiophagus hannah (King Cobra): Philippines, Luzon Island, Nueva Vizcaya Province. Herpetological Review 48: 130.	2017			1				1								1		1	1
Sy EY, Letana SD (2017) Geographic distribution: Ophiophagus hannah (King Cobra): Philippines, Luzon Island, Sorsogon Province. Herpetological Review 48: 130.	2017			1				1								1		1	1
Sy EY, Malabana DA (2015) Geographic distribution: Kaloula pulchra (Asiatic Painted Frog): Philippines, Marinduque Island. Herpetological Review 46: 212.	2015	1						1								1		1	1
Sy EY, Martyr JC, Diesmos, A. C. (2015a) Geographic distribution: Eleutherodactylus planirostris (Greenhouse Frog): Philippines, Negros Island. Herpetological Review 46: 56.	2015	1						1								1		1	1
Sy EY, Quemado R (2014) Geographic distribution: Varanus rasmusseni (Rasmussen’s Water Monitor Lizard): Philippines, Sulu Province. Herpetological Review 45: 464.	2014		1					1								1		1	1
Sy EY, Salgo J (2015) Geographic distribution: Eleutherodactylus planirostris (Greenhouse Frog): Philippines, Cebu Island. Herpetological Review 46: 212.	2015	1						1								1		1	1
Sy EY, Tan EK (2013a) Geographic distribution: Gonyosoma oxycephalum (Red-tailed Green Ratsnake): Philippines, Romblon Province, Sibuyan Island. Herpetological Review 44: 275.	2013			1				1								1		1	1
Sy EY, Tan EK (2013b) Geographic distribution: Varanus nuchalis (White-headed Monitor Lizard): Philippines, Romblon Province, Tablas Island. Herpetological Review 44(4): 627.. Herpetological Review 44: 627.	2013		1					1								1		1	1
Sy EY, Tan EK (2015a) Geographic distribtuion: Coelognathus erythrurus psephenourus (Philippine Gray-tailed Ratsnake): Philippines, Romblon Province. Herpetological Review 46: 218.	2015			1				1								1		1	1
Sy EY, Tan EK (2015b) Geographic distribution: Malayopython reticulatus (Reticulated Python): Philippines, Romblon Province. Herpetological Review 46: 220.	2015			1				1								1		1	1
Sy EY, Villareal D, Gamolo GC (2014a) Geographic distribution: Kaloula pulchra (Asiatic Painted Frog): Philippines, Cebu Island. Herpetological Review 45: 276–277.	2014	1						1								1		1	1
Sy EY, Wallbank M (2013) Geographic distribution: Ophiophagus hannah (King Cobra): Philippines, Romblon Province. Herpetological Review 44: 110.	2013			1				1								1		1	1
Sy, E. (2012) First Record of Varanus bitatawa in the Philippine Pet Trade. Biawak 6, 73.	2012		1									1						1	1
Sy, E. (2017). Eleutherodactylus planirostris (Greenhouse Frog), Cebu Province: Mactan Island. Herpetological Review, 48(3): 583	2017	1						1										1	1
Sy, E. (2022). Emoia caeruleocauda (Pacific Blue-tailed Skink), Bangsamoro: Baguan Island: Tawi-tawi Province: Municipality of Turtle Islands, Herpetological Review 53(3): 443	2022		1					1								1		1	1
Sy, E., Balete, D. (2017) Naja philippinensis (Northern Philippine Cobra). Lubang Island: Occidental Mindoro Province. Herpetological Review, 48(3)	2017			1				1								1		1	1
Sy, E., Boos, R. (2015). Ophiophagus hannah (King Cobra). Herpetological Review 46(2): 220	2015			1				1								1		1	1
Sy, E., Dichaves, J. A. L. (2017). Ophiophagus hannah (King Cobra). Pangulasian Island: Palawan Province: Municipality of El Nido. Herpetological Review, 48(3):591	2017			1				1								1		1	1
Sy, E., Gerard, T. (2014). Naja philippinensis (Northern Philippine Cobra). Herpetological Review 45(4): 664-665	2014			1				1								1		1	1
Sy, E., Mangkabong, S. G. (2022). Emoia caeruleocauda (Pacific Blue-tailed Skink), Bangsamoro: Sibago Island: Basilan Province. Herpetological Review 53(3): 443	2022		1					1								1		1	1
Sy, E., Vargas, M. (2017) Naja philippinensis (Northern Philippine Cobra). Catanduanes Island: Catanduanes Province: Municipality of Virac. Herpetological Review, 48(3)	2017			1				1								1		1	1
Sy, E.Y. (2014a) Checklist of Exotic Species in the Philippine Pet Trade, I. Amphibians. Journal of Nature Studies 13, 48-57.	2014						1	1										1	1
Sy, E.Y. (2014b) Geographic distribution: Kaloula pulchra on Cebu Island, Philippines. Herpetological Review 45.	2014	1						1								1		1	1
Sy, E.Y. (2014c) Geographic distribution: Pelodiscus sinensis in South Cotabato, Mindanao. Herpetological Review 45, 280-281.	2014					1		1								1		1	1
Sy, E.Y., Balazs, F. & Balazs, B. (2004) The Chinese Softshell Turtle Established in the Philippines? Turtle and Tortoise Newsletter, 17-18.	2004					1				1						1		1	1
Sy, EY (2017). Eleutherodactylus planirostris (Greenhouse Frog). Palawan Island: Palawan Province: Puerto Princesa City. Herpetological Review 48(3): 583	2017	1						1								1		1	1
Sy, EY, Schoppe, S., Diesmos, M.L.L., Lim, T.M.S. and Diesmos, A.C. (2020). Endangered by trade: seizure analysis of the critically endangered Philippine Forest Turtle Siebenrockiella leytensis from 2004–2018. Philippine Journal of Systematic Biology 14(2). DOI: 10.26757/pjsb2020b14003	2020					1						1						1	1
Sy, EY, Tan, E. K. (2015). Pelophryne abotaeniata (Palawan toadlet), Mortality. Herpetological Review, 46(2): 235-236	2015	1								1								1	1
Tabora, J.A., Hinlo, Ma.R.P., Bailey, C., Lei, R., Pomares, C., Rebong, G., van Weerd, M., Engberg, S., Brenneman, R. & Louis, Jr., E. (2012) Detection of Crocodylus mindorensis x Crocodylus porosus (Crocodylidae) hybrids in a Philippine crocodile systematics analysis. Zootaxa 3560, 1-31.	2012				1						1			1				1	1
Tabug, M.A. and Necesito, L.V. (2021). Lycodon capucinus (Common Wolf Snake) ectoparasitism. Herpetological Review 52(2): 426-427.	2021			1						1								1	1
Tabug, M.A., Necesito, L.V. and Diesmos, A.C. (2020). Draco spilopterus (Philippine Spotted Flying Lizard) diet. Herpetological Review 51(4): 848-850.	2020		1							1								1	1
Tampon, G, Nuñeza, O. and Diesmos, A.C. (2012) Bioacoustic analysis of advertisement calls of two ground-frogs of the genus Platymantis in Mount Magdiwata, San Francisco, Agusan del Sur, Philippines. International Journal of Biodiversity and Conservation 4. https://doi.org/10.5897/IJBC11.261	2012	1								1			1					1		1
Tan, W. J., Sy, E. (2022). Eleutherodactylus planirostris (Greenhouse Frog). Calabarzon Region: Laguna Province: Luzon Island: Municipality of Los Baños. Herpetological Review 53(4): 626	2022	1						1								1		1	1
Tanalgo, K.C. & Hughes, A.C. (2017) First evidence of nectarivory by four-clawed gecko, Gehyra mutilata (Wiegmann, 1834) (Squamata: Gekkonidae) on a bat-pollinated Calabash tree ( Crescentia cujete L.) (Bignoniaceae) in Southcentral Mindanao, Philippines. Herpetology Notes 10, 493-496.	2017		1							1								1	1
Tanalgo, K.C., Monfort, N. and Hughes, A.C. (2020). Attacked from above and below: new ethological evidence on the predation strategies of corvid and varanid on a cave-roosting bat. Ethology, Ecology & Evolution.	2020	1								1								1	1
Tkach, V.V., Kuzmin, Y. & Brown, R.M. (2011) Rhabdias mcguirei sp. nov. (Nematoda, Rhabdiasidae) from the flying lizard, Draco spilopterus (Squamata, Agamidae) of the northern Philippines. Acta Parasitologica 56, 406-411. https://doi.org/10.2478/s11686-011-0076-0	2011		1							1								1	1
Toledo-Bruno, A.G., Macas, D.G., Buenavista, D.P. & Medina, M.A.P. (2017) Amphibian and reptile diversity in Mt. Kalatungan Range Natural Park, Philippines. Environmental and Experimental Biology.	2017						1	1										1	1
Uriza, R. C., Elec, J. A., Palacpac, A. S. (2017). Ophiophagus hannah (King Cobra): Luzon Island: Ilocos Norte Province: Municipality of Burgos, Barangay Saoit. Herpetological Review, 48(3): 591	2017			1				1										1	1
van de Ven, W.A., Guerrero, J.P., Rodriguez, D.G., Telan, S.P., Balbas, M.G., Tarun, B.A., Van Weerd, M., van der Ploeg, J., Wijtten, Z. & Lindeyer, F.E. (2009) Effectiveness of head-starting to bolster Philippine crocodile Crocodylus mindorensis populations in San Mariano municipality, Luzon, Philippines. Conservation Evidence 6, 111-116.	2009				1							1					1		1
van der Ploeg, J., Arano, R.R. & van Weerd, M. (2011) What Local People Think About Crocodiles: Challenging Environmental Policy Narratives in the Philippines. The Journal of Environment & Development. https://doi.org/10.1177/1070496511416743	2011			1								1					1		1
Van Der Ploeg, J., Van Weerd, M. & Persoon, G.A. (2011) A Cultural History of Crocodiles in the Philippines: Towards a New Peace Pact? Environment and History 17, 229-264.	2011			1								1					1		1
Van Rooijen, J. & Vogel, G. (2012) A revision of the taxonomy of Dendrelaphis caudolineatus (Gray, 1834)(Serpentes: Colubridae). Zootaxa 3272, 1-25.	2012			1					1				1				1		1
Van Weerd, M. & Van Der Ploeg, J. (2003) A new future for the Philippine crocodile, Crocodylus mindorensis. Sylvatrop 13, 31-50.	2003				1							1					1		1
Venturina, R.E.L., Del Prado, Y.L.C., Kamir, R.A.C., Balmores, M.N. & Diesmos, A. C. (2020) A Revised Checklist of Amphibians and Reptiles in Camiguin Sur, Misamis Oriental, Mindaanao, Philippines. Asian Herpetological Research 11, 28-43.	2020						1	1										1	1
Vidal, K.C., Macusi, E.D. & Ponce, A.G. (2018) Inventory and Morphometrics of Anuran Species Found in Mt. Kilala of the Mt. Hamiguitan Range Wildlife Sanctuary, Governor Generoso, Davao Oriental, Philippines. Philippine Journal of Science 147, 629-638.	2018	1						1										1	1
Villanueva, E.L.C., Fernandez, D.A.P., Delos Angeles, M.D., Tolentino, P.J.S., Obeña, R.D.R. and Buot, I.E., Jr. (2021). Biodiversity in forests over limestone in Paranas, Samar Island Natural Park (SINP), a UNESCO world natural heritage site nominee. Tropical Natural History 21(1): 119-145.	2021						1					1						1		1
Vogel, G. & Rooijen, J. (2008) Contributions to a review of the Dendrelaphis pictus (Gmelin, 1789) complex-2. the eastern forms (Serpentes: Colubridae). Herpetozoa 21, 3-29.	2008			1					1				1				1		1
Vogel, G., David, P., Lutz, M., Van Rooijen, J. & Vidal, N. (2007) Revision of the Tropidolaemus wagleri-complex (Serpentes: Viperidae: Crotalinae). I. Definition of included taxa and redescription of Tropidolaemus wagleri (Boie, 1827). Zootaxa 1644, 1-40.	2007			1					1				1				1		1
Wagner, G.P., Griffith, O.W., Bergmann, P.J., Bello-Hellegouarch, G., Kohlsdorf, T., Bhullars, A. & Siler, C.D. (2018) Are there general laws for digit evolution in squamates? The loss and re-evolution of digits in a clade of fossorial lizards (Brachymeles, Scincinae). Journal of Morphology 279, 1104-1119. https://doi.org/10.1002/jmor.20834	2019		1								1			1			1		1
Wallach, V., Brown, R.M., Diesmos, A.C. & Gee, G.V.A. (2007) An Enigmatic New Species of Blind Snake from Luzon Island, Northern Philippines, with a Synopsis of the Genus Acutotyphlops (Serpentes: Typhlopidae). Journal of Herpetology 41, 690-702.	2007			1					1				1		1		1		1
Weinell, J. L., Paluh, D. J., Singh, A., Blackburn, D. C., Brown, R. M. (2019). Myersophis alpestris (Myers' Mountain Snake), Reproduction. Herpetological Review 50(1): 164-165	2019			1						1							1		1
Weinell, J.L. & Brown, R.M. (2018) Discovery of an old, archipelago-wide, endemic radiation of Philippine snakes. Molecular Phylogenetics and Evolution 119, 144-150. https://doi.org/10.1016/j.ympev.2017.11.004	2018			1							1			1	1		1		1
Weinell, J.L., Barley, A.J., Siler, C.D., Orlov, N.L., Ananjeva, N.B., Oaks, J.R., Burbrink, F.T. & Brown, R.M. (2020a) Phylogenetic relationships and biogeographic range evolution in cat-eyed snakes, Boiga (Serpentes: Colubridae). Zoological Journal of the Linnean Society. https://doi.org/10.1093/zoolinnean/zlaa090	2020			1							1			1			1		1
Weinell, J.L., Hooper, E., Leviton, A.E. & Brown, R.M. (2019) Illustrated Key to the Snakes of the Philippines. Proceeding of the California Academy of Sciences 66, 1-49.	2019			1								1	1				1		1
Weinell, J.L., Leviton, A.E. & Brown, R.M. (2020b) A new species of reed snake, genus Calamaria (Colubridae: Calamariinae), from Mindoro Island, Philippines. Philippine Journal of Systematic Biology 14, 1-14.	2020			1					1					1	1		1		1
Weinell, J.L., Paluh, D.J., Siler, C.D. & Brown, R.M. (2020c) A New, Miniaturized Genus and Species of Snake (Cyclocoridae) from the Philippines. Copeia 108, 907-923. https://doi.org/10.1643/CH2020110	2020			1					1					1	1		1		1
Welton, L.J., Rechhio, I., Wood Jr, P.L. & Brown, R.M. (2020) Phyloforensics in Action: Genetic Identity and Island Provenance of an Illegally Trafficked Philippine Monitor Lizard. Herpetological Review 51, 215-220.	2020		1									1		1			1		1
Welton, L.J., Siler, C.D., Bennett, D., Diesmos, A., Duya, M.R., Dugay, R., Rico, E.L.B., Van Weerd, M. & Brown, R.M. (2010a) A spectacular new Philippine monitor lizard reveals a hidden biogeographic boundary and a novel flagship species for conservation. Biology Letters 6, 654-658. https://doi.org/10.1098/rsbl.2010.0119	2010		1						1					1	1		1		1
Welton, L.J., Siler, C.D., Diesmos, A. & Brown, R.M. (2009) A New Bent-Toed Gecko (Genus Cyrtodactylus) from Southern Palawan Island, Philippines and Clarification of the Taxonomic Status of C. annulatus. Herpetologica 65, 328-343. https://doi.org/10.1655/08-057R1.1	2009		1						1				1		1		1		1
Welton, L.J., Siler, C.D., Diesmos, A.C., Diesmos, M.L.L., Lagat, R.D., Causaren, R.M. & Brown, R.M. (2012) Genetic Identity, Geographic Ranges, and Major Distribution Records for Frugivorous Monitor Lizards of Luzon Island, Philippines. Herpetological Review 43, 226.	2012		1					1						1			1		1
Welton, L.J., Siler, C.D., Grismer, L.L., Diesmos, A.C., Sites, J.W. & Brown, R.M. (2016) Archipelago-wide survey of Philippine forest dragons (Agamidae: Gonocephalus ): multilocus phylogeny uncovers unprecedented levels of genetic diversity in a biodiversity hotspot. Biological Journal of the Linnean Society. https://doi.org/10.1111/bij.12878	2016		1								1			1			1		1
Welton, L.J, Siler, C.D., Diesmos, A.C. & Brown, R.M. 2010. Phylogeny-based species delimitation of southern Philippines bent-toed geckos and a new species of Cyrtodactylus (Squamata: Gekkonidae) from western Mindanao and the Sulu Archipelago. Zootaxa 2390: 49–68	2010		1						1					1	1		1		1
Welton, L.J., Siler, C.D., Linkem, C.W., Diesmos, A.C. & Brown, R.M. (2010b) Philippine bent-toed geckos of the Cyrtodactylus agusanensis complex: multilocus phylogeny, morphological diversity, and descriptions of three new species. Herpetological Monographs, 55-85.	2010		1						1					1	1		1		1
Welton, L.J., Siler, C.D., Linkem, C.W., Diesmos, A.C., Diesmos, M.L., Sy, E. & Brown, R.M. (2013a) Dragons in our midst: Phyloforensics of illegally traded Southeast Asian monitor lizards. Biological Conservation 159, 7-15. https://doi.org/10.1016/j.biocon.2012.10.013	2013		1									1		1			1		1
Welton, L.J., Siler, C.D., Oaks, J.R., Diesmos, A.C. & Brown, R.M. (2013b) Multilocus phylogeny and Bayesian estimates of species boundaries reveal hidden evolutionary relationships and cryptic diversity in Southeast Asian monitor lizards. Molecular Ecology 22, 3495-3510. https://doi.org/10.1111/mec.12324	2013		1								1			1			1		1
Welton, L.J., Wood, P.L., Oaks, J.R., Siler, C.D. & Brown, R.M. (2014) Fossil-calibrated phylogeny and historical biogeography of Southeast Asian water monitors (Varanus salvator Complex). Molecular Phylogenetics and Evolution 74, 29-37. https://doi.org/10.1016/j.ympev.2014.01.016	2014		1								1			1			1		1
Welton, L. J., Travers, S. L., Siler, C. D., & Brown, R. M. (2014). Integrative taxonomy and phylogeny-based species delimitation of Philippine water monitor lizards (Varanus salvator Complex) with descriptions of two new cryptic species. Zootaxa, 3881(3), 201-227.	2014		1						1					1	1		1		1
Willis, R. (2012). Kaloula kalingensis (Narrow-mouthed Forg), Parental Care. Herpetological Review, 43(2): 321	2012	1								1							1		1
Wood, P.L., Guo, X., Travers, S.L., Su, Y.-C., Olson, K.V., Bauer, A.M., Grismer, L.L., Siler, C.D., Moyle, R.G., Andersen, M.J. & Brown, R.M. (2020) Parachute geckos free fall into synonymy: Gekko phylogeny, and a new subgeneric classification, inferred from thousands of ultraconserved elements. Molecular Phylogenetics and Evolution 146, 106731. https://doi.org/10.1016/j.ympev.2020.106731	2014		1								1			1			1		1
Wynn, A.H., Diesmos, A.C. & Brown, R.M. (2016) Two New Species of Malayotyphlops from the Northern Philippines, with Redescriptions of Malayotyphlops luzonensis (Taylor) and Malayotyphlops ruber (Boettger). Journal of Herpetology 50, 157-168. https://doi.org/10.1670/14-104	2016			1					1				1				1		1
