# Supplementary material for: ﻿Philippine herpetology (Amphibia, Reptilia), 20 years on: two decades of progress towards an increasingly collaborative, equitable, and inclusive approach to the study of the archipelago’s amphibians and reptiles
Source: Zookeys. 2024 Jan 30;1190:213–57. doi: 10.3897/zookeys.1190.109586 (PMC10848817; doi:10.3897/zookeys.1190.109586)
Supplement: Supplementary material 2 — Brief distribution records [file zookeys-1190-213_article-109586__-s002.xlsx]

## Sheet: pre-2002
Paper	Year	Longitude	Latitude
Ferner, J. W., Brown, R. M., Sison, R. V., & Kennedy, R. S. (2000). The amphibians and reptiles of Panay Island, Philippines. Asiatic Herpetological Research, 9, 1-37.	2000	122.187	11.7434
Ferner, J. W., Brown, R. M., Sison, R. V., & Kennedy, R. S. (2000). The amphibians and reptiles of Panay Island, Philippines. Asiatic Herpetological Research, 9, 1-37.	2000	121.965	11.8876
Ferner, J. W., Brown, R. M., Sison, R. V., & Kennedy, R. S. (2000). The amphibians and reptiles of Panay Island, Philippines. Asiatic Herpetological Research, 9, 1-37.	2000	122.291	11.3801
Ferner, J. W., Brown, R. M., Sison, R. V., & Kennedy, R. S. (2000). The amphibians and reptiles of Panay Island, Philippines. Asiatic Herpetological Research, 9, 1-37.	2000	122.278	11.679
Ferner, J. W., Brown, R. M., Sison, R. V., & Kennedy, R. S. (2000). The amphibians and reptiles of Panay Island, Philippines. Asiatic Herpetological Research, 9, 1-37.	2000	122.243	11.6068
Ferner, J. W., Brown, R. M., Sison, R. V., & Kennedy, R. S. (2000). The amphibians and reptiles of Panay Island, Philippines. Asiatic Herpetological Research, 9, 1-37.	2000	122.028	11.8377
Ferner, J. W., Brown, R. M., Sison, R. V., & Kennedy, R. S. (2000). The amphibians and reptiles of Panay Island, Philippines. Asiatic Herpetological Research, 9, 1-37.	2000	122.232	11.7387
Ferner, J. W., Brown, R. M., Sison, R. V., & Kennedy, R. S. (2000). The amphibians and reptiles of Panay Island, Philippines. Asiatic Herpetological Research, 9, 1-37.	2000	122.054	11.215
Ferner, J. W., Brown, R. M., Sison, R. V., & Kennedy, R. S. (2000). The amphibians and reptiles of Panay Island, Philippines. Asiatic Herpetological Research, 9, 1-37.	2000	122.098	11.7841
Ferner, J. W., Brown, R. M., Sison, R. V., & Kennedy, R. S. (2000). The amphibians and reptiles of Panay Island, Philippines. Asiatic Herpetological Research, 9, 1-37.	2000	122.108	11.4117
Ferner, J. W., Brown, R. M., Sison, R. V., & Kennedy, R. S. (2000). The amphibians and reptiles of Panay Island, Philippines. Asiatic Herpetological Research, 9, 1-37.	2000	122.472	11.4737
Ferner, J. W., Brown, R. M., Sison, R. V., & Kennedy, R. S. (2000). The amphibians and reptiles of Panay Island, Philippines. Asiatic Herpetological Research, 9, 1-37.	2000	122.595	11.4543
Ferner, J. W., Brown, R. M., Sison, R. V., & Kennedy, R. S. (2000). The amphibians and reptiles of Panay Island, Philippines. Asiatic Herpetological Research, 9, 1-37.	2000	122.556	10.7225
Ferner, J. W., Brown, R. M., Sison, R. V., & Kennedy, R. S. (2000). The amphibians and reptiles of Panay Island, Philippines. Asiatic Herpetological Research, 9, 1-37.	2000	122.642	10.9142
Ferner, J. W., Brown, R. M., Sison, R. V., & Kennedy, R. S. (2000). The amphibians and reptiles of Panay Island, Philippines. Asiatic Herpetological Research, 9, 1-37.	2000	122.53	10.444
Ferner, J. W., Brown, R. M., Sison, R. V., & Kennedy, R. S. (2000). The amphibians and reptiles of Panay Island, Philippines. Asiatic Herpetological Research, 9, 1-37.	2000	122.609	10.6678
Ferner, J. W., Brown, R. M., Sison, R. V., & Kennedy, R. S. (2000). The amphibians and reptiles of Panay Island, Philippines. Asiatic Herpetological Research, 9, 1-37.	2000	122.99	11.1246
Ferner, J. W., Brown, R. M., Sison, R. V., & Kennedy, R. S. (2000). The amphibians and reptiles of Panay Island, Philippines. Asiatic Herpetological Research, 9, 1-37.	2000	123.233	11.5544
Ferner, J. W., Brown, R. M., Sison, R. V., & Kennedy, R. S. (2000). The amphibians and reptiles of Panay Island, Philippines. Asiatic Herpetological Research, 9, 1-37.	2000	123.14	11.4563
Brown, R.M., McGuire, J.A., Ferner, J.W., Icarangal, N. & Kennedy, R.S. (2000) Amphibians and reptiles of Luzon Island, II: preliminary report on the herpetofauna of Aurora Memorial National Park, Philippines. Hamadryad-Madras 25, 175–195.	2000	121.344	15.6887
Alviola, P. A., Gonzales, J. C. T., Dans, A. T. L., Afuang, L. E., & Dimapilis, A. B. (1998). Herpetofauna of Puerto Galera, Mindoro Island, Philippines. Technical Journal of Philippine Ecosystems and Natural Resources.	1998	120.895	13.432
Alcala, A.C., Custodio, C.C., Diesmos, A.C. & Gonzales, J.C. (1997) List of Amphibians of Mt. Makiling, Laguna, Philippines, with notes on their population status. Sylvatrop, Technical Journal of Philippine Ecosystems and Natural Resources 5, 65–71.	1997	121.198	14.1407
Gaulke, M. (1999) Die Herpetofauna von Calauit Island (Calamianes-Inseln, Provinz Palawan, Philippinen)(Amphibia et Reptilia). Faunistische Abhandlungen 21, 273–282.	1999	119.886	12.2809
Gaulke, M. (1994) Contribution to the snake fauna of the Sulu Archipelago, with the description of a new subspecies of Dendrelaphis caudolineatus (Gray, 1 834). The Herpetological Journal 4, 135–144.	1994	119.774	5.02818
Gaulke, M. (1994) Contribution to the snake fauna of the Sulu Archipelago, with the description of a new subspecies of Dendrelaphis caudolineatus (Gray, 1 834). The Herpetological Journal 4, 135–144.	1994	119.743	5.03806
Gaulke, M. (1994) Contribution to the snake fauna of the Sulu Archipelago, with the description of a new subspecies of Dendrelaphis caudolineatus (Gray, 1 834). The Herpetological Journal 4, 135–144.	1994	119.455	4.84589
Gaulke, M. (1994) Contribution to the snake fauna of the Sulu Archipelago, with the description of a new subspecies of Dendrelaphis caudolineatus (Gray, 1 834). The Herpetological Journal 4, 135–144.	1994	120.297	5.22891
Gaulke, M. (1994) Contribution to the snake fauna of the Sulu Archipelago, with the description of a new subspecies of Dendrelaphis caudolineatus (Gray, 1 834). The Herpetological Journal 4, 135–144.	1994	120.816	5.54574
Gaulke, M. & Altenbach, A.V. (1994) Contribution to the knowledge of the snake fauna of Masbate (Philippines).	1994	123.652	12.3353
Smith, B.E. (1993) Notes on a collection of squamate reptiles from eastern Mindanao, Philippines Islands, Part 1: Lacertilia. Asiatic Herpetol. Res 5, 85–95.	1993	126.176	7.80751
Smith, B.E. (1993) Notes on a collection of squamate reptiles from eastern Mindanao, Philippines Islands, Part 1: Lacertilia. Asiatic Herpetol. Res 5, 85–95.	1993	125.316	7.04266
Auffenberg, W. & Auffenberg, T. (1988) 32 Resource partitioning in a community of Philippine skinks: (Sauria: Scincidae). Bulletin of the Florida State Museum of Biological Sciences, 201–247 pp.	1988	123.868	13.7838
Brown, W. C., & Alcala, A. C. (1955). Observations on amphibians of Mount Halcon and Mount Canlaon areas, Philippine Islands. Silliman Journal, 2, 93-105.	1955	121.483	14.0667
Brown, W. C., & Alcala, A. C. (1955). Observations on amphibians of Mount Halcon and Mount Canlaon areas, Philippine Islands. Silliman Journal, 2, 93-105.	1955	123.133	10.4116
Brown, W. C., & Alcala, A. C. (1961). Populations of amphibians and reptiles in the submontane and montane forests of Cuernos de Negros, Philippine Islands. Ecology, 628-636.	1961	123.178	9.24322
Brown WC, Alcala AC (1970) A new species of the genus Platymantis (Ranidae) with a list of amphibians known from South Gigante Island, Philippines. Occasional papers of the California Academy of Sciences, 84: 1–8.	1970	123.34	11.589
Brown WC, Alcala AC (1963) Relationships of the herpetofauna of the non–dipterocarp communities to that of the dipterocarp forest of southern Negros Island, Philippines. Senckenbergiana Biologica, 45: 591–611.	1963	124.219	9.84127
Brown WC, Alcala AC (1967) A new frog of the genus Oreophryne and a list of amphibians from Camiguin Island, Philippines. Proceedings of The Biological Society of Washington, 80: 65–68.	1967	124.733	9.1612
Denzer, W., Henleº, K., Gaulkeº, M., Margraf, J., & Milan, P. P. (1994). Annotated checklist of the reptiles and amphibians of Leyte, Philippines with notes on their ecology and conservation. Annals of Tropical Research (ATR), 16.	1994	124.808	10.739
Alcala, A. C., Custudio, C. C., Diesmos, A. C., & Gonzales, J. C. T. (1997). List of amphibians of Mt. Makiling, Laguna, Philippines, with notes on their population status. Sylvatrop: the Technical Journal of Philippine Ecosystems and Natural Resource, 5, 65-71.	1997	121.212	14.142
Brown, R. M., Ferner, J. W., Sison, R. V., Gonzales, P. C., & Kennedy, R. S. (1996). Amphibians and reptiles of the Zambales Mountains of Luzon Island, Republic of the Philippines. Herpetological Natural History, 4(1), 1-22.	1996	120.15	15.5833
Brown, R. M., Ferner, J. W., Sison, R. V., Gonzales, P. C., & Kennedy, R. S. (1996). Amphibians and reptiles of the Zambales Mountains of Luzon Island, Republic of the Philippines. Herpetological Natural History, 4(1), 1-22.	1996	120.133	15.5167
Brown, R. M., Ferner, J. W., Sison, R. V., Gonzales, P. C., & Kennedy, R. S. (1996). Amphibians and reptiles of the Zambales Mountains of Luzon Island, Republic of the Philippines. Herpetological Natural History, 4(1), 1-22.	1996	120.133	15.5
Brown, R. M., Ferner, J. W., Sison, R. V., Gonzales, P. C., & Kennedy, R. S. (1996). Amphibians and reptiles of the Zambales Mountains of Luzon Island, Republic of the Philippines. Herpetological Natural History, 4(1), 1-22.	1996	119.917	15.5167
Brown, R. M., Ferner, J. W., Sison, R. V., Gonzales, P. C., & Kennedy, R. S. (1996). Amphibians and reptiles of the Zambales Mountains of Luzon Island, Republic of the Philippines. Herpetological Natural History, 4(1), 1-22.	1996	120.267	14.9833
Brown, R. M., Ferner, J. W., Sison, R. V., Gonzales, P. C., & Kennedy, R. S. (1996). Amphibians and reptiles of the Zambales Mountains of Luzon Island, Republic of the Philippines. Herpetological Natural History, 4(1), 1-22.	1996	120.3	14.9833
Brown, R. M., Ferner, J. W., Sison, R. V., Gonzales, P. C., & Kennedy, R. S. (1996). Amphibians and reptiles of the Zambales Mountains of Luzon Island, Republic of the Philippines. Herpetological Natural History, 4(1), 1-22.	1996	119.95	15.5667
Brown, R. M., Ferner, J. W., Sison, R. V., Gonzales, P. C., & Kennedy, R. S. (1996). Amphibians and reptiles of the Zambales Mountains of Luzon Island, Republic of the Philippines. Herpetological Natural History, 4(1), 1-22.	1996	120	15.5333

## Sheet: 2002-2022
Type	Taxa	Unique	PAIC	Paper	Year	Longitude	Latitude
1	2	1	MIN	Abogado, R.P. and Dela Cruz, C.J.P. (2020). Geographic distribution: Laticauda colubrina (Yellow-lipped Sea Krait), Philippines, Biri Island, Northern Samar Province. Herpetological Review 51(4): 781.	2020	124.36	12.6818
1	2	1	MIN	Abogado, R.P. and Dela Cruz, C.J.P. (2020). Geographic distribution: Laticauda laticaudata (Blue-lipped Sea Krait), Philippines, Biri Island, Northern Samar Province. Herpetological Review 51(4): 781-782.	2020	124.382	12.6862
0	1	1	MIN	Abraham, R.K., Herr, M.W., Sterkhova, V.V., Otterholt, R., Siler, C.D., Sanguila, M.B. and Brown, R.M. (2021). Revisiting Linnaean and Wallacean shortfalls in Mindanao Fanged Frogs: the Limnonectes magnus complex consists of only two species. Herpetological Monographs 35(1): 112-140.	2021
0	2	1	MIN	Abreo, N.A.S., Macusi, E.D., Blatchley, D.D., Cuenca, G. 2016. Ingestion of Marine Plastic Debris by Green Turtle (Chelonia mydas) in Davao Gulf, Mindanao, Philippines. Philippine Journal of Science 145(1):17-23	2016	125.644	7.09439
4	1	1	LUZ	Acuña, D., Isagani, N., & Pitogo, K. M. (2021). Predation on a McClung’s Philippine False Coralsnake, Hemibungarus mcclungi (Weigmann 1835), by a Giant Spiny Centipede, Scolopendra spinosissima Kraepelin 1903, on Luzon Island, The Philippines. Reptiles & Amphibians, 28(3), 417–419. https://doi.org/10.17161/randa.v28i3.15782 (Original work published November 25, 2021)	2021	123.413	13.6201
0	1	1		Alcala, A.C., Bucol, A.A., Alcala, E.L. & Brown, R.M. (2012a) Decreasing Population Size of the Philippine Limestone Frog, Platymantis insulatus. FrogLog, 48-49.	2012	123.347	11.6133
0	1	0		Alcala, A.C., Bucol, A.A., Alcala, E.L. & Brown, R.M. (2012a) Decreasing Population Size of the Philippine Limestone Frog, Platymantis insulatus. FrogLog, 48-49.	2012	123.331	11.5765
0	1	1		Alcala, A.C., Bucol, A.A., Diesmos, A.C. & Brown, R.M. (2012b) Vulnerability of Philippine Amphibians to Climate Change. Philippine Journal of Science 141, 77-87.	2012
2	3	1	WST	Alcala, E.L., Alcala, A.C. & Dolino, C.N. (2004) Amphibians and reptiles in tropical rainforest fragments on Negros Island, the Philippines. Environmental Conservation 31, 254-261.	2004	122.583	9.93905
2	3	0	WST	Alcala, E.L., Alcala, A.C. & Dolino, C.N. (2004) Amphibians and reptiles in tropical rainforest fragments on Negros Island, the Philippines. Environmental Conservation 31, 254-261.	2004	122.428	9.74429
2	3	0	WST	Alcala, E.L., Alcala, A.C. & Dolino, C.N. (2004) Amphibians and reptiles in tropical rainforest fragments on Negros Island, the Philippines. Environmental Conservation 31, 254-261.	2004	122.534	9.54205
0	1	1		Alexander, A.M., Su, Y.-C., Oliveros, C.H., Olson, K.V., Travers, S.L. & Brown, R.M. (2017) Genomic data reveals potential for hybridization, introgression, and incomplete lineage sorting to confound phylogenetic relationships in an adaptive radiation of narrow-mouth frogs. Evolution 71, 475-488. https://doi.org/10.1111/evo.13133	2017
0	2	1		Amat F, Escoriza D. Biogeographic Inferences on the Evolutionary History of the King Cobra (Ophiophagus hannah, Cantor 1836) Species Complex. Zool Stud. 2022 Jul 20;60:e28. doi: 10.6620/ZS.2022.61-28. PMID: 36245914; PMCID: PMC9522627.	2022
0	2	1		Araujo, G. et al. 2016. Using minimally invasive techniques to determine green sea turtle Chelonia mydas life-history parameters. Journal of Experimental Marine Biology and Ecology 483:25 - 30. 10.1016/j.jembe.2016.06.004	2016	123.383	9.47107
0	2	1		Araujo, G. et al. 2019. In-water methods reveal population dynamics of a green turtle Chelonia mydas foraging aggregation in the Philippines. Endangered Species Research 40. 10.3354/esr00989	2019	123.383	9.47107
0	1	1		Arifin, U., Iskandar, D., Bickford, D., Brown, R., Meier, R. & Kutty, S. (2011) Phylogenetic relationships within the genus Staurois (Anura, Ranidae) based on 16S rRNA sequences. Zootaxa.	2011
2	2	1	MIN	Ascano, C.P., Albutra, Q.B., Ansibat, V.V., Mugot, D.A. & Demayo, C.G. (2016) Reptile Assemblage Within and Outside the Hydraulicking Mining Area in Tumpagon, Cagayan de Oro City, Philippines. Advances in Environmental Biology 9, 260-269.	2016	124.475	8.32194
2	1	1	MIN	Ates, F. & Delima, E. (2008) Assemblage and Microhabitats of Anurans from Mt. Sinaka, Arakan, Cotabato and Mt. Hamiguitan, Davao Oriental, Mindanao Island, Philippines. Journal of Nature Studies 7, 101-107.	2008	125.213	7.37381
2	1	0	MIN	Ates, F. & Delima, E. (2008) Assemblage and Microhabitats of Anurans from Mt. Sinaka, Arakan, Cotabato and Mt. Hamiguitan, Davao Oriental, Mindanao Island, Philippines. Journal of Nature Studies 7, 101-107.	2008	126.151	6.73428
2	1	0	MIN	Ates, F. & Delima, E. (2008) Assemblage and Microhabitats of Anurans from Mt. Sinaka, Arakan, Cotabato and Mt. Hamiguitan, Davao Oriental, Mindanao Island, Philippines. Journal of Nature Studies 7, 101-107.	2008	126.178	6.73222
0	2	1		Auliya, M. 2007. An Identification Guide to the Tortoises and Freshwater Turtles of Brunei Darussalam, Indonesia, Malaysia, Papua New Guinea, Philippines, Singap	2007
0	2	1		Auliya, M., Altherr, S., Ariano-Sanchez, D., Baard, E.H., Brown, C., Brown, R.M., Cantu, J.-C., Gentile, G., Gildenhuys, P., Henningheim, E., Hintzmann, J., Kanari, K., Krvavac, M., Lettink, M., Lippert, J., Luiselli, L., Nilson, G., Nguyen, T.Q., Nijman, V., Parham, J.F., Pasachnik, S.A., Pedrono, M., Rauhaus, A., Cordova, D.R., Sanchez, M.-E., Schepp, U., van Schingen, M., Schneeweiss, N., Segn…	2016
3	2	1	MIN	Barley, A. J., Sanguila, M. B., & Brown, R. M. (2021). A new species of Sun Skink (Reptilia: Scincidae: Eutropis) from the Zamboanga Peninsula, southwestern Mindanao Island, Philippines. Philippine Journal of Systematic Biology, 14(2), 1-18.	2021	122.06	6.99223
0	2	1		Barley, A.J., Diesmos, A.C. & Brown, R.M. (2013a) The challenge of species delimitation at the extremes: diversification without morphological change in the Philippine sun skinks. Evolution 67, 3556-3572.	2013
3	2	1	MIN	Barley, A.J., Diesmos, A.C., Siler, C.D., Martinez, C.M. & Brown, R.M. (2020) Taxonomic Revision of Philippine Sun Skinks (Reptilia: Squamata: Scincidae: Eutropis), and Descriptions of Eight New Species. Herpetological Monographs 34, 39-70. https://doi.org/10.1655/HERPMONOGRAPHS-D-19-00009.1	2020	125.079	8.7216
3	2	0	CAM	Barley, A.J., Diesmos, A.C., Siler, C.D., Martinez, C.M. & Brown, R.M. (2020) Taxonomic Revision of Philippine Sun Skinks (Reptilia: Squamata: Scincidae: Eutropis), and Descriptions of Eight New Species. Herpetological Monographs 34, 39-70. https://doi.org/10.1655/HERPMONOGRAPHS-D-19-00009.1	2020	121.899	18.9293
3	2	0	MIR	Barley, A.J., Diesmos, A.C., Siler, C.D., Martinez, C.M. & Brown, R.M. (2020) Taxonomic Revision of Philippine Sun Skinks (Reptilia: Squamata: Scincidae: Eutropis), and Descriptions of Eight New Species. Herpetological Monographs 34, 39-70. https://doi.org/10.1655/HERPMONOGRAPHS-D-19-00009.1	2020	120.164	13.7889
3	2	0	MIN	Barley, A.J., Diesmos, A.C., Siler, C.D., Martinez, C.M. & Brown, R.M. (2020) Taxonomic Revision of Philippine Sun Skinks (Reptilia: Squamata: Scincidae: Eutropis), and Descriptions of Eight New Species. Herpetological Monographs 34, 39-70. https://doi.org/10.1655/HERPMONOGRAPHS-D-19-00009.1	2020	125.071	6.43213
3	2	0	MIN	Barley, A.J., Diesmos, A.C., Siler, C.D., Martinez, C.M. & Brown, R.M. (2020) Taxonomic Revision of Philippine Sun Skinks (Reptilia: Squamata: Scincidae: Eutropis), and Descriptions of Eight New Species. Herpetological Monographs 34, 39-70. https://doi.org/10.1655/HERPMONOGRAPHS-D-19-00009.1	2020	125.277	11.8292
3	2	0	PAL	Barley, A.J., Diesmos, A.C., Siler, C.D., Martinez, C.M. & Brown, R.M. (2020) Taxonomic Revision of Philippine Sun Skinks (Reptilia: Squamata: Scincidae: Eutropis), and Descriptions of Eight New Species. Herpetological Monographs 34, 39-70. https://doi.org/10.1655/HERPMONOGRAPHS-D-19-00009.1	2020	117.643	8.81306
3	2	0	WST	Barley, A.J., Diesmos, A.C., Siler, C.D., Martinez, C.M. & Brown, R.M. (2020) Taxonomic Revision of Philippine Sun Skinks (Reptilia: Squamata: Scincidae: Eutropis), and Descriptions of Eight New Species. Herpetological Monographs 34, 39-70. https://doi.org/10.1655/HERPMONOGRAPHS-D-19-00009.1	2020	122.101	10.8088
4	2	1	MIN	Barnes, C., Knierim, T. 2018. A novel cave habitat use and range extension for the cryptic snake Stegonotus muelleri (Serpentes: Colubridae). Phyllomedusa Journal of Herpetology 17(2):295-297. 10.11606/issn.2316-9079.v17i2p295-297	2018	124.5	9.8169
2	1	1	MIN	Baron, E. M. D, Ruales, C. A. S., Tripole, C., Tagoon, M. D. T., & Susulan, T. B. (2022). Anurans of select green spaces of Davao City, Mindanao Island, Philippines. Biodiversitas Journal of Biological Diversity, 23(9).	2022	125.606	7.07889
2	1	0	MIN	Baron, E. M. D, Ruales, C. A. S., Tripole, C., Tagoon, M. D. T., & Susulan, T. B. (2022). Anurans of select green spaces of Davao City, Mindanao Island, Philippines. Biodiversitas Journal of Biological Diversity, 23(9).	2022	125.607	7.11333
2	1	0	MIN	Baron, E. M. D, Ruales, C. A. S., Tripole, C., Tagoon, M. D. T., & Susulan, T. B. (2022). Anurans of select green spaces of Davao City, Mindanao Island, Philippines. Biodiversitas Journal of Biological Diversity, 23(9).	2022	125.599	7.06361
2	1	0	MIN	Baron, E. M. D, Ruales, C. A. S., Tripole, C., Tagoon, M. D. T., & Susulan, T. B. (2022). Anurans of select green spaces of Davao City, Mindanao Island, Philippines. Biodiversitas Journal of Biological Diversity, 23(9).	2022	125.579	7.06833
2	1	0	MIN	Baron, E. M. D, Ruales, C. A. S., Tripole, C., Tagoon, M. D. T., & Susulan, T. B. (2022). Anurans of select green spaces of Davao City, Mindanao Island, Philippines. Biodiversitas Journal of Biological Diversity, 23(9).	2022	125.346	7.11542
2	1	0	MIN	Baron, E. M. D, Ruales, C. A. S., Tripole, C., Tagoon, M. D. T., & Susulan, T. B. (2022). Anurans of select green spaces of Davao City, Mindanao Island, Philippines. Biodiversitas Journal of Biological Diversity, 23(9).	2022	125.346	7.09204
2	1	1	MIN	Baron, E.M.D., Marin, M.O.D., Logramonte, B.A. & Mohagan, A.B. (2021) Species Account of Anurans from the Western Slope of Mt. Kitanglad, Mindanao Island, Philippines. Asian Herpetological Research 12, 76-87. https://doi.org/10.16373/j.cnki.ahr.200049	2021	124.821	8.06278
2	1	0	MIN	Baron, E.M.D., Marin, M.O.D., Logramonte, B.A. & Mohagan, A.B. (2021) Species Account of Anurans from the Western Slope of Mt. Kitanglad, Mindanao Island, Philippines. Asian Herpetological Research 12, 76-87. https://doi.org/10.16373/j.cnki.ahr.200049	2021	124.821	8.07083
2	1	0	MIN	Baron, E.M.D., Marin, M.O.D., Logramonte, B.A. & Mohagan, A.B. (2021) Species Account of Anurans from the Western Slope of Mt. Kitanglad, Mindanao Island, Philippines. Asian Herpetological Research 12, 76-87. https://doi.org/10.16373/j.cnki.ahr.200049	2021	124.821	8.07528
2	1	0	MIN	Baron, E.M.D., Marin, M.O.D., Logramonte, B.A. & Mohagan, A.B. (2021) Species Account of Anurans from the Western Slope of Mt. Kitanglad, Mindanao Island, Philippines. Asian Herpetological Research 12, 76-87. https://doi.org/10.16373/j.cnki.ahr.200049	2021	124.82	8.07833
2	1	0	MIN	Baron, E.M.D., Marin, M.O.D., Logramonte, B.A. & Mohagan, A.B. (2021) Species Account of Anurans from the Western Slope of Mt. Kitanglad, Mindanao Island, Philippines. Asian Herpetological Research 12, 76-87. https://doi.org/10.16373/j.cnki.ahr.200049	2021	124.821	8.08056
0	2	1		Bennett, D. (2014a) A Dubious Account of Breeding Varanus olivaceus in Captivity at the Paradise Reptile Zoo in Mindoro, Philippines. On the Cover: Varanus dumerilii 8, 12-14.	2014
0	2	1		Bennett, D. (2014b) An Inexpensive, Non-Intrusive, Repeatable Method for Surveying Frugivorous Monitor Lizards. On the Cover: Varanus dumerilii 8, 31-34.	2014
4	2	1	LUZ	Bennett, D. (2014c) The Arboreal Foraging Behavior of the Frugivorous Monitor Lizard Varanus olivaceus on Polillo Island. On the Cover: Varanus dumerilii 8, 15-18.	2014	121.95	14.75
0	2	1		Bennett, D. & Clements, T. (2014) The Use of Passive Infrared Camera Trapping Systems in the Study of Frugivorous Monitor Lizards. On the Cover: Varanus dumerilii 8, 19-30.	2014
0	2	1		Bergmann, P.J., Morinaga, G., Freitas, E.S., Irschick, D.J., Wagner, G.P. & Siler, C.D. (2020) Locomotion and palaeoclimate explain the re-evolution of quadrupedal body form in Brachymeles lizards. Proceedings of the Royal Society B: Biological Sciences 287, 20201994. https://doi.org/10.1098/rspb.2020.1994	2020
1	2	1	LUZ	Bernstein, J. M., Bautista, J. (2020). Acrochorduns granulatus (Little File Snake). Camarines Sur: Magarao Province: Barangay Ponong. Herpetological Review, 51(2): 272-273	2020	123.116	13.6894
0	2	1		Bernstein, J.M., Bautista, J., Diesmos, A.C., Clores, M.A., Cuesta, M., Sanguila, M.B. & Brown, R.M. (2021) Multivariate Characterization of Phenotypic Variation from throughout the Geographic Ranges of Philippine False Coral Snakes: Two Species or Four? Ichthyology & Herpetology 109, 1036-1046. https://doi.org/10.1643/h2021035	2021
1	2	1	SIQ	Beukema, W. (2011a) First record of the genus Tropidonophis (Serpentes: Colubridae) and rediscovery of Parias flavomaculatus (Serpentes: Viperidae) on Siquijor Island, Philippines.	2011	123.579	9.18444
2	3	1	MIN	Beukema, W. (2011b) Herpetofauna of disturbed forest fragments on the lower Mt. Kitanglad Range, Mindanao Island, Philippines. Salamandra 47, 90-98.	2011	124.933	8.26667
2	3	0	MIN	Beukema, W. (2011b) Herpetofauna of disturbed forest fragments on the lower Mt. Kitanglad Range, Mindanao Island, Philippines. Salamandra 47, 90-98.	2011	124.928	8.27139
2	3	0	MIN	Beukema, W. (2011b) Herpetofauna of disturbed forest fragments on the lower Mt. Kitanglad Range, Mindanao Island, Philippines. Salamandra 47, 90-98.	2011	124.925	8.27333
4	2	1		Binaday, J. W. (2017). Cyclocorus lineatus (Reinhardt's Lined Snake), Diet. Herpetological Review, 48(3): 671	2017
0	2	1		Binaday, J. W. (2017). Hydrosaurus pustulatus (Philippine Sailfin Lizard), Embryo. Herpetological Review 48(3): 648-649	2017
1	1	1	LUZ	Binaday, J. W. (2017). Occidozyga laevis (Puddle Frog), Batan Island: Albay Province. Herpetological Review,48(2): 385	2017	124.006	13.222
4	2	1	LUZ	Binaday, J. W. (2017). Tropidolaemus subannulatus (Northern Temple Pit Viper), Morphology. Herpetological Review, 48(1): 221	2017	124.094	12.7542
1	2	1	LUZ	Binaday, J. W. B., Lobos, A. H. T. (2016). Boiga drapiezii (White-spotted Cat Snake). Philippines: Luzon Island: sorsogon Province. Herpetological Review, 47(3): 425	2016	124.099	12.7406
4	1	1	LUZ	Binaday, J. W., Serrano, M. J. 2017. Rhacophorus pardalis (Gliding tree frog), Ectoparasites. Herpetological Review, 48(2): 416	2017	123.644	13.404
2	3	1	LUZ	Binaday, J.W.B., Amarga, A.K.S., Barrameda, E.S. & Bonagua, B.J.M. (2017) Amphibians and Reptiles in the Vicinity of Bulusan Lake, Bulusan Volcano Natural Park, Sorsogon, Philippines. Philippine Journal of Science 146, 339-351.	2017	124.094	12.7542
4	2	1	MIN	Binaday, J.W.B., Manalo, R.I., Baltazar, P.C. and Magallanes, F.P. (2020). 𝐶𝑟𝑜𝑐𝑜𝑑𝑦𝑙𝑢𝑠 𝑚𝑖𝑛𝑑𝑜𝑟𝑒𝑛𝑠𝑖𝑠 (Philippine Crocodile) habitat use. Herpetological Review 51(2): 319-321.	2020	126.077	9.8915
0	2	1		Binaday, J.W.B., Manalo, R.I., Bragais, M.A., Palao, L.K.M., Mojica, L.R.P., Nicopior, O.B.S. & Baltazar, P.C. (2020) Determining Habitat Suitability for the Identification of Priority Conservation Sites for Indo-Pacific crocodile (Crocodylus porosus Schneider, 1801) in the Philippines. Philippine Journal of Science 150, 333-344.	2020
0	1	1		Blackburn, D.C., Siler, C.D., Diesmos, A.C., McGuire, J.A., Cannatella, D.C. & Brown, R.M. (2013) An Adaptive Radiation of Frogs in a Southeast Asian Island Archipelago. Evolution 67, 2631-2646. https://doi.org/10.1111/evo.12145	2013
0	2	1		Britton, A.R,C,m Whitaker, R., Whitaker, N. (2012). Here be a dragon: exceptional size in a saltwater crocodile (Crocodylus porosus) from the Philippines. Herpetological Review 43(4): 541-546	2012
0	2	1		Brown, J.C., Shirley, M.H., Yog-yog, A., van Weerd, M., Balbas, M.G., Tarun, B.A. & Siler, C.D. (2021) Use of diet and body condition assessments as intermediate indicators of translocation success in the Critically Endangered Philippine crocodile (Crocodylus mindorensis). Aquatic Conservation-Marine and Freshwater Ecosystems 31, 2817-2829. https://doi.org/10.1002/aqc.3700	2021
1	2	1	MIN	Brown, R. M., Calvo-Revuelta, M., Vallejos, J. G., Sánchez-Vialas, A., & De la Riva, I. (2021). On the second (or, rather, the first) specimen of the recently discovered Calliophis salitan (Squamata: Elapidae) and the first report of the species from Mindanao Island, southern Philippines. Herpetology Notes, 14, 1027-1035.	2021
0	2	1		Brown, R.M. (2006) A case of suspected coral snake (Hemibungarus calligaster) mimicry by lepidopteran larvae (Bracca sp.) from Luzon Island, Philippines. The Raffles Bulletin of Zoology 54, 225-227.	2006
3	1	1	MIN	Brown, R.M. (2015) A New Species of Stream Frog of the Genus Hylarana from the Mountains of Southern Mindanao Island, Philippines. Herpetologica 71, 223-233. https://doi.org/10.1655/Herpetologica-D-14-00075	2015	124.671	6.0923
0	1	1		Brown, R.M. & Diesmos, A.C. (2002) Application of lineage-based species concepts to oceanic island frog populations: the effects of differing taxonomic philosophies on the estimation of Philippine biodiversity. Siliman Journal 42, 133-162.	2002
0	3	1		Brown, R.M. & Diesmos, A.C. (2009) Philippines, biology. In: R. Gillespie and D. Clague (Eds), Encyclopedia of Islands. University of California Press, Berkeley, CA, pp. 723-732.	2009
3	1	1	LUZ	Brown, R.M. & Gonzalez, J.C. (2007) A new forest frog of the genus Platymantis (Amphibia: Anura: Ranidae) from the Bicol Peninsula of Luzon Island, Philippines. Copeia 2007, 251-266.	2007	123.654	13.4106
0	1	1		Brown, R.M. & Guttman, S.I. (2002) Phylogenetic systematics of the Rana signata complex of Philippine and Bornean stream frogs: reconsideration of Huxley's modification of Wallace's Line at the Oriental-Australian faunal zone interface. Biological Journal of the Linnean Society 76, 393-461. https://doi.org/10.1111/j.1095-8312.2002.tb01704.x	2002
0	1	1		Brown, R.M. & Siler, C.D. (2013) Spotted stream frog diversification at the Australasian faunal zone interface, mainland versus island comparisons, and a test of the Philippine "dual-umbilicus" hypothesis M. Ebach (Ed). Journal of Biogeography, n/a-n/a. https://doi.org/10.1111/jbi.12192	2013
4	2	1	LUZ	Brown, R.M., Bautista, J.B., Clores, M.A. and Cuesta, M.A. (2021). Dendrelaphis marenae (Gaulke’s Bronze-back Tree Snake) diet. Herpetological Review 52(1): 153-154.	2021	123.684	13.7869
0	2	1		Brown, R.M., Bernstein, J., Fernandez, J., Sanguila, M.B., Meneses, C.G., Siler, C.D., Chin, K., Welton, L.J. & Gaulke, M. (2022) Juvenile colouration, ontogenetic colour shifts, defensive behaviour, and frontal "hooding" threat display in Philippine coral snakes (Elapidae: Hemibungarus). Herpetology Notes 15, 183-192.	2022
3	2	1	LUZ	Brown, R.M., Diesmos, A.C. & Duya, M.V. (2007) A new Luperosaurus (Squamata: Gekkonidae) from the sierra madre of Luzon island, Philippines. Raffles Bulletin of Zoology 55, 167-174.	2009	121.733	16.3433
3	2	1	PAL	Brown, R.M., Diesmos, A.C., Duya, M.V., Garcia, H.J. & Rico, E.L.B. (2010a) New Forest Gecko (Squamata; Gekkonidae; Genus Luperosaurus) from Mt. Mantalingajan, Southern Palawan Island, Philippines. Journal of Herpetology 44, 37-48.	2010	117.65	8.81353
0	1	1		Brown, R.M., Diesmos, A.C., Sanguila, M.B., Siler, C.D., Diesmos, M.L.L. & Alcala, A.C. (2012a) Amphibian Conservation in the Philippines. FrogLog, 40-43.	2012
3	1	1	LUZ	Brown, R.M., Layola, L.A.D., Lorenzo, A.I., Diesmos, M.L.L. & Diesmos, A.C. (2015a) A new species of limestone karst inhabiting forest frog, genus Platymantis (Amphibia: Anura: Ceratobatrachidae: subgenus Lupacolus) from southern Luzon Island, Philippines. Zootaxa 4048, 191. https://doi.org/10.11646/zootaxa.4048.2.3	2015	121.818	13.989
3	2	1	LUZ	Brown, R.M., Linkem, C.W., Balete, D., Duya, M.V., Diesmos, A.C. & Ferner, J.W. (2010b) Species boundaries in Philippine montane forest skinks (Genus Sphenomorphus): three new species from the mountains of Luzon and clarification of the status of the poorly known S. beyeri, S. knollmanae, and S. laterimaculatus. Scientific Papers of the Natural History Museum of the University of Kansas 42, 1-27.	2010	120.117	15.5167
3	2	0	LUZ	Brown, R.M., Linkem, C.W., Balete, D., Duya, M.V., Diesmos, A.C. & Ferner, J.W. (2010b) Species boundaries in Philippine montane forest skinks (Genus Sphenomorphus): three new species from the mountains of Luzon and clarification of the status of the poorly known S. beyeri, S. knollmanae, and S. laterimaculatus. Scientific Papers of the Natural History Museum of the University of Kansas 42, 1-27.	2010	121.075	17.442
3	2	0	LUZ	Brown, R.M., Linkem, C.W., Balete, D., Duya, M.V., Diesmos, A.C. & Ferner, J.W. (2010b) Species boundaries in Philippine montane forest skinks (Genus Sphenomorphus): three new species from the mountains of Luzon and clarification of the status of the poorly known S. beyeri, S. knollmanae, and S. laterimaculatus. Scientific Papers of the Natural History Museum of the University of Kansas 42, 1-27.	2010	121.395	15.468
0	1	1		Brown, R.M., Linkem, C.W., Siler, C.D., Sukumaran, J., Esselstyn, J.A., Diesmos, A.C., Iskandar, D.T., Bickford, D., Evans, B.J., McGuire, J.A., Grismer, L., Supriatna, J. & Andayani, N. (2010c) Phylogeography and historical demography of Polypedates leucomystax in the islands of Indonesia and the Philippines: evidence for recent human-mediated range expansion? Molecular phylogenetics and evoluti…	2010
3	2	1	LUZ	Brown, R.M., Meneses, C.G., Jr, P.L.W., Fernandez, J.B., Cuesta, M.A., Clores, M.A., Tracy, C., Buehler, M.D. & Siler, C.D. (2020) Unexpected Discovery of Another New Species of Philippine False Gecko (Gekkonidae; Pseudogekko) from the Bicol Peninsula of Luzon Island. Herpetologica 76, 315-329. https://doi.org/10.1655/Herpetologica-D-19-00029.1	2020	124.004	12.7612
3	2	1	LUZ	Brown, R.M., Oliveros, C., Siler, C.D. & Diesmos, A.C. (2009b) Phylogeny of Gekko from the Northern Philippines, and Description of a New Species from Calayan Island. Journal of Herpetology 43, 620-635. https://doi.org/10.1670/08-207.1	2009	121.409	19.294
3	2	1	BAB	Brown, R.M., Oliveros, C.H., Siler, C.D. & Diesmos, A.C. (2008) A new Gekko from the Babuyan Islands, northern Philippines. Herpetologica, 64(3)	2008	121.912	19.5041
2	3	1	LUZ	Brown, R.M., Oliveros, C.H., Siler, C.D., Fernandez, J.B., Welton, L.J., Buenavente, P.A.C., Diesmos, M.L.L. & Diesmos, A.C. (2012b) Amphibians and Reptiles of Luzon Island (Philippines), VII: Herpetofauna of Ilocos Norte Province, Northern Cordillera Mountain Range. Check List 8, 469-490.	2012	120.878	18.438
2	3	0	LUZ	Brown, R.M., Oliveros, C.H., Siler, C.D., Fernandez, J.B., Welton, L.J., Buenavente, P.A.C., Diesmos, M.L.L. & Diesmos, A.C. (2012b) Amphibians and Reptiles of Luzon Island (Philippines), VII: Herpetofauna of Ilocos Norte Province, Northern Cordillera Mountain Range. Check List 8, 469-490.	2012	120.766	18.533
2	3	0	LUZ	Brown, R.M., Oliveros, C.H., Siler, C.D., Fernandez, J.B., Welton, L.J., Buenavente, P.A.C., Diesmos, M.L.L. & Diesmos, A.C. (2012b) Amphibians and Reptiles of Luzon Island (Philippines), VII: Herpetofauna of Ilocos Norte Province, Northern Cordillera Mountain Range. Check List 8, 469-490.	2012	120.51	18.006
2	3	0	LUZ	Brown, R.M., Oliveros, C.H., Siler, C.D., Fernandez, J.B., Welton, L.J., Buenavente, P.A.C., Diesmos, M.L.L. & Diesmos, A.C. (2012b) Amphibians and Reptiles of Luzon Island (Philippines), VII: Herpetofauna of Ilocos Norte Province, Northern Cordillera Mountain Range. Check List 8, 469-490.	2012	120.765	18.099
2	3	0	LUZ	Brown, R.M., Oliveros, C.H., Siler, C.D., Fernandez, J.B., Welton, L.J., Buenavente, P.A.C., Diesmos, M.L.L. & Diesmos, A.C. (2012b) Amphibians and Reptiles of Luzon Island (Philippines), VII: Herpetofauna of Ilocos Norte Province, Northern Cordillera Mountain Range. Check List 8, 469-490.	2012	120.988	18.583
2	3	0	LUZ	Brown, R.M., Oliveros, C.H., Siler, C.D., Fernandez, J.B., Welton, L.J., Buenavente, P.A.C., Diesmos, M.L.L. & Diesmos, A.C. (2012b) Amphibians and Reptiles of Luzon Island (Philippines), VII: Herpetofauna of Ilocos Norte Province, Northern Cordillera Mountain Range. Check List 8, 469-490.	2012	120.438	17.813
2	3	0	LUZ	Brown, R.M., Oliveros, C.H., Siler, C.D., Fernandez, J.B., Welton, L.J., Buenavente, P.A.C., Diesmos, M.L.L. & Diesmos, A.C. (2012b) Amphibians and Reptiles of Luzon Island (Philippines), VII: Herpetofauna of Ilocos Norte Province, Northern Cordillera Mountain Range. Check List 8, 469-490.	2012	120.592	18.273
2	3	0	LUZ	Brown, R.M., Oliveros, C.H., Siler, C.D., Fernandez, J.B., Welton, L.J., Buenavente, P.A.C., Diesmos, M.L.L. & Diesmos, A.C. (2012b) Amphibians and Reptiles of Luzon Island (Philippines), VII: Herpetofauna of Ilocos Norte Province, Northern Cordillera Mountain Range. Check List 8, 469-490.	2012	120.579	18.2
2	3	0	LUZ	Brown, R.M., Oliveros, C.H., Siler, C.D., Fernandez, J.B., Welton, L.J., Buenavente, P.A.C., Diesmos, M.L.L. & Diesmos, A.C. (2012b) Amphibians and Reptiles of Luzon Island (Philippines), VII: Herpetofauna of Ilocos Norte Province, Northern Cordillera Mountain Range. Check List 8, 469-490.	2012	120.6	18.199
2	3	0	LUZ	Brown, R.M., Oliveros, C.H., Siler, C.D., Fernandez, J.B., Welton, L.J., Buenavente, P.A.C., Diesmos, M.L.L. & Diesmos, A.C. (2012b) Amphibians and Reptiles of Luzon Island (Philippines), VII: Herpetofauna of Ilocos Norte Province, Northern Cordillera Mountain Range. Check List 8, 469-490.	2012	120.631	18.011
2	3	0	LUZ	Brown, R.M., Oliveros, C.H., Siler, C.D., Fernandez, J.B., Welton, L.J., Buenavente, P.A.C., Diesmos, M.L.L. & Diesmos, A.C. (2012b) Amphibians and Reptiles of Luzon Island (Philippines), VII: Herpetofauna of Ilocos Norte Province, Northern Cordillera Mountain Range. Check List 8, 469-490.	2012	120.7	18.117
2	3	0	LUZ	Brown, R.M., Oliveros, C.H., Siler, C.D., Fernandez, J.B., Welton, L.J., Buenavente, P.A.C., Diesmos, M.L.L. & Diesmos, A.C. (2012b) Amphibians and Reptiles of Luzon Island (Philippines), VII: Herpetofauna of Ilocos Norte Province, Northern Cordillera Mountain Range. Check List 8, 469-490.	2012	120.617	18.333
2	3	0	LUZ	Brown, R.M., Oliveros, C.H., Siler, C.D., Fernandez, J.B., Welton, L.J., Buenavente, P.A.C., Diesmos, M.L.L. & Diesmos, A.C. (2012b) Amphibians and Reptiles of Luzon Island (Philippines), VII: Herpetofauna of Ilocos Norte Province, Northern Cordillera Mountain Range. Check List 8, 469-490.	2012	120.647	18.348
2	3	0	LUZ	Brown, R.M., Oliveros, C.H., Siler, C.D., Fernandez, J.B., Welton, L.J., Buenavente, P.A.C., Diesmos, M.L.L. & Diesmos, A.C. (2012b) Amphibians and Reptiles of Luzon Island (Philippines), VII: Herpetofauna of Ilocos Norte Province, Northern Cordillera Mountain Range. Check List 8, 469-490.	2012	120.582	18.477
2	3	0	LUZ	Brown, R.M., Oliveros, C.H., Siler, C.D., Fernandez, J.B., Welton, L.J., Buenavente, P.A.C., Diesmos, M.L.L. & Diesmos, A.C. (2012b) Amphibians and Reptiles of Luzon Island (Philippines), VII: Herpetofauna of Ilocos Norte Province, Northern Cordillera Mountain Range. Check List 8, 469-490.	2012	120.826	18.588
3	1	1	WST	Brown, R.M., Prue, A., Onn, C.K., Gaulke, M., Sanguila, M.B. & Siler, C.D. (2017) Taxonomic Reappraisal of the Northeast Mindanao Stream Frog, Sanguirana albotuberculata (Inger 1954), Validation of Rana mearnsi, Stejneger 1905, and Description of a New Species from the Central Philippines. Herpetological Monographs, 182-203. https://doi.org/10.1655/HERPMONOGRAPHS-D-16-00009.1	2017	123.206	9.2667
0	2	1		Brown, R.M., Siler, C.D., Das, I. & Min, Y. (2012c) Testing the phylogenetic affinities of Southeast Asia's rarest geckos: Flap-legged geckos (Luperosaurus), Flying geckos (Ptychozoon) and their relationship to the pan-Asian genus Gekko. Molecular Phylogenetics and Evolution 63, 915-921. https://doi.org/10.1016/j.ympev.2012.02.019	2012
3	1	1	MIR	Brown, R.M., Siler, C.D., Diesmos, A.C. & Alcala, A.C. (2009c) Philippine frogs of the genus Leptobrachium (Anura; Megophryidae): phylogeny-based species delimitation, taxonomic review, and descriptions of three new species. Herpetological Monographs 23, 1-44.	2009	121.2	13.1501
3	1	0	PAL	Brown, R.M., Siler, C.D., Diesmos, A.C. & Alcala, A.C. (2009c) Philippine frogs of the genus Leptobrachium (Anura; Megophryidae): phylogeny-based species delimitation, taxonomic review, and descriptions of three new species. Herpetological Monographs 23, 1-44.	2009	118.65	9.833
3	1	0	MIN	Brown, R.M., Siler, C.D., Diesmos, A.C. & Alcala, A.C. (2009c) Philippine frogs of the genus Leptobrachium (Anura; Megophryidae): phylogeny-based species delimitation, taxonomic review, and descriptions of three new species. Herpetological Monographs 23, 1-44.	2009	122.029	7.108
3	2	1	LUZ	Brown, R.M.; Arvin C. Diesmos, and Carl H. Oliveros 2011. New Flap-Legged Forest Gecko (Genus Luperosaurus) from the Northern Philippines. Journal of Herpetology 45 (2): 202-210	2011	121.576	15.742
3	2	1	RIG	Brown, R.M., Siler, C.D., Oliveros, C.H., Diesmos, A.C. & Alcala, A.C. (2011) A New Gekko from Sibuyan Island, Central Philippines. Herpetologica 67, 460-476.	2011	122.516	12.486
0	3	1		Brown, R.M., Siler, C.D., Oliveros, C.H., Esselstyn, J.A., Diesmos, A.C., Hosner, P.A., Linkem, C.W., Barley, A.J., Oaks, J.R., Sanguila, M.B., Welton, L.J., Blackburn, D.C., Moyle, R.G., Townsend Peterson, A. & Alcala, A.C. (2013b) Evolutionary Processes of Diversification in a Model Island Archipelago. Annual Review of Ecology, Evolution, and Systematics 44, 411-435. https://doi.org/10.1146/ann…	2013
2	3	1	LUZ	Brown, R.M., Siler, C.D., Oliveros, Carl.H., Welton, L.J., Rock, A., Swab, J., Weerd, M.V., van Beijnen, J., Jose, E., Rodriguez, D., Jose, E. & Diesmos, A.C. (2013a) The amphibians and reptiles of Luzon Island, Philippines, VIII: the herpetofauna of Cagayan and Isabela Provinces, northern Sierra Madre Mountain Range. ZooKeys, 1-120. https://doi.org/10.3897/zookeys.266.3982	2013	124.094	12.7542
2	3	0	LUZ	Brown, R.M., Siler, C.D., Oliveros, Carl.H., Welton, L.J., Rock, A., Swab, J., Weerd, M.V., van Beijnen, J., Jose, E., Rodriguez, D., Jose, E. & Diesmos, A.C. (2013a) The amphibians and reptiles of Luzon Island, Philippines, VIII: the herpetofauna of Cagayan and Isabela Provinces, northern Sierra Madre Mountain Range. ZooKeys, 1-120. https://doi.org/10.3897/zookeys.266.3982	2013	122.11	18.213
2	3	0	LUZ	Brown, R.M., Siler, C.D., Oliveros, Carl.H., Welton, L.J., Rock, A., Swab, J., Weerd, M.V., van Beijnen, J., Jose, E., Rodriguez, D., Jose, E. & Diesmos, A.C. (2013a) The amphibians and reptiles of Luzon Island, Philippines, VIII: the herpetofauna of Cagayan and Isabela Provinces, northern Sierra Madre Mountain Range. ZooKeys, 1-120. https://doi.org/10.3897/zookeys.266.3982	2013	121.641	18.054
2	3	0	LUZ	Brown, R.M., Siler, C.D., Oliveros, Carl.H., Welton, L.J., Rock, A., Swab, J., Weerd, M.V., van Beijnen, J., Jose, E., Rodriguez, D., Jose, E. & Diesmos, A.C. (2013a) The amphibians and reptiles of Luzon Island, Philippines, VIII: the herpetofauna of Cagayan and Isabela Provinces, northern Sierra Madre Mountain Range. ZooKeys, 1-120. https://doi.org/10.3897/zookeys.266.3982	2013	121.01	18.58
2	3	0	LUZ	Brown, R.M., Siler, C.D., Oliveros, Carl.H., Welton, L.J., Rock, A., Swab, J., Weerd, M.V., van Beijnen, J., Jose, E., Rodriguez, D., Jose, E. & Diesmos, A.C. (2013a) The amphibians and reptiles of Luzon Island, Philippines, VIII: the herpetofauna of Cagayan and Isabela Provinces, northern Sierra Madre Mountain Range. ZooKeys, 1-120. https://doi.org/10.3897/zookeys.266.3982	2013	121.723	18.171
2	3	0	LUZ	Brown, R.M., Siler, C.D., Oliveros, Carl.H., Welton, L.J., Rock, A., Swab, J., Weerd, M.V., van Beijnen, J., Jose, E., Rodriguez, D., Jose, E. & Diesmos, A.C. (2013a) The amphibians and reptiles of Luzon Island, Philippines, VIII: the herpetofauna of Cagayan and Isabela Provinces, northern Sierra Madre Mountain Range. ZooKeys, 1-120. https://doi.org/10.3897/zookeys.266.3982	2013	121.48	18.072
2	3	0	LUZ	Brown, R.M., Siler, C.D., Oliveros, Carl.H., Welton, L.J., Rock, A., Swab, J., Weerd, M.V., van Beijnen, J., Jose, E., Rodriguez, D., Jose, E. & Diesmos, A.C. (2013a) The amphibians and reptiles of Luzon Island, Philippines, VIII: the herpetofauna of Cagayan and Isabela Provinces, northern Sierra Madre Mountain Range. ZooKeys, 1-120. https://doi.org/10.3897/zookeys.266.3982	2013	121.551	18.053
2	3	0	LUZ	Brown, R.M., Siler, C.D., Oliveros, Carl.H., Welton, L.J., Rock, A., Swab, J., Weerd, M.V., van Beijnen, J., Jose, E., Rodriguez, D., Jose, E. & Diesmos, A.C. (2013a) The amphibians and reptiles of Luzon Island, Philippines, VIII: the herpetofauna of Cagayan and Isabela Provinces, northern Sierra Madre Mountain Range. ZooKeys, 1-120. https://doi.org/10.3897/zookeys.266.3982	2013	121.43	18.045
2	3	0	LUZ	Brown, R.M., Siler, C.D., Oliveros, Carl.H., Welton, L.J., Rock, A., Swab, J., Weerd, M.V., van Beijnen, J., Jose, E., Rodriguez, D., Jose, E. & Diesmos, A.C. (2013a) The amphibians and reptiles of Luzon Island, Philippines, VIII: the herpetofauna of Cagayan and Isabela Provinces, northern Sierra Madre Mountain Range. ZooKeys, 1-120. https://doi.org/10.3897/zookeys.266.3982	2013	121.597	18.081
2	3	0	LUZ	Brown, R.M., Siler, C.D., Oliveros, Carl.H., Welton, L.J., Rock, A., Swab, J., Weerd, M.V., van Beijnen, J., Jose, E., Rodriguez, D., Jose, E. & Diesmos, A.C. (2013a) The amphibians and reptiles of Luzon Island, Philippines, VIII: the herpetofauna of Cagayan and Isabela Provinces, northern Sierra Madre Mountain Range. ZooKeys, 1-120. https://doi.org/10.3897/zookeys.266.3982	2013	121.6	18.051
2	3	0	LUZ	Brown, R.M., Siler, C.D., Oliveros, Carl.H., Welton, L.J., Rock, A., Swab, J., Weerd, M.V., van Beijnen, J., Jose, E., Rodriguez, D., Jose, E. & Diesmos, A.C. (2013a) The amphibians and reptiles of Luzon Island, Philippines, VIII: the herpetofauna of Cagayan and Isabela Provinces, northern Sierra Madre Mountain Range. ZooKeys, 1-120. https://doi.org/10.3897/zookeys.266.3982	2013	121.168	18.49
2	3	0	LUZ	Brown, R.M., Siler, C.D., Oliveros, Carl.H., Welton, L.J., Rock, A., Swab, J., Weerd, M.V., van Beijnen, J., Jose, E., Rodriguez, D., Jose, E. & Diesmos, A.C. (2013a) The amphibians and reptiles of Luzon Island, Philippines, VIII: the herpetofauna of Cagayan and Isabela Provinces, northern Sierra Madre Mountain Range. ZooKeys, 1-120. https://doi.org/10.3897/zookeys.266.3982	2013	122.157	18.482
2	3	0	LUZ	Brown, R.M., Siler, C.D., Oliveros, Carl.H., Welton, L.J., Rock, A., Swab, J., Weerd, M.V., van Beijnen, J., Jose, E., Rodriguez, D., Jose, E. & Diesmos, A.C. (2013a) The amphibians and reptiles of Luzon Island, Philippines, VIII: the herpetofauna of Cagayan and Isabela Provinces, northern Sierra Madre Mountain Range. ZooKeys, 1-120. https://doi.org/10.3897/zookeys.266.3982	2013	121.96	17.923
2	3	0	LUZ	Brown, R.M., Siler, C.D., Oliveros, Carl.H., Welton, L.J., Rock, A., Swab, J., Weerd, M.V., van Beijnen, J., Jose, E., Rodriguez, D., Jose, E. & Diesmos, A.C. (2013a) The amphibians and reptiles of Luzon Island, Philippines, VIII: the herpetofauna of Cagayan and Isabela Provinces, northern Sierra Madre Mountain Range. ZooKeys, 1-120. https://doi.org/10.3897/zookeys.266.3982	2013	122.001	17.898
2	3	0	LUZ	Brown, R.M., Siler, C.D., Oliveros, Carl.H., Welton, L.J., Rock, A., Swab, J., Weerd, M.V., van Beijnen, J., Jose, E., Rodriguez, D., Jose, E. & Diesmos, A.C. (2013a) The amphibians and reptiles of Luzon Island, Philippines, VIII: the herpetofauna of Cagayan and Isabela Provinces, northern Sierra Madre Mountain Range. ZooKeys, 1-120. https://doi.org/10.3897/zookeys.266.3982	2013	121.339	18.464
2	3	0	LUZ	Brown, R.M., Siler, C.D., Oliveros, Carl.H., Welton, L.J., Rock, A., Swab, J., Weerd, M.V., van Beijnen, J., Jose, E., Rodriguez, D., Jose, E. & Diesmos, A.C. (2013a) The amphibians and reptiles of Luzon Island, Philippines, VIII: the herpetofauna of Cagayan and Isabela Provinces, northern Sierra Madre Mountain Range. ZooKeys, 1-120. https://doi.org/10.3897/zookeys.266.3982	2013	121.683	17.658
2	3	0	LUZ	Brown, R.M., Siler, C.D., Oliveros, Carl.H., Welton, L.J., Rock, A., Swab, J., Weerd, M.V., van Beijnen, J., Jose, E., Rodriguez, D., Jose, E. & Diesmos, A.C. (2013a) The amphibians and reptiles of Luzon Island, Philippines, VIII: the herpetofauna of Cagayan and Isabela Provinces, northern Sierra Madre Mountain Range. ZooKeys, 1-120. https://doi.org/10.3897/zookeys.266.3982	2013	121.844	17.677
2	3	0	LUZ	Brown, R.M., Siler, C.D., Oliveros, Carl.H., Welton, L.J., Rock, A., Swab, J., Weerd, M.V., van Beijnen, J., Jose, E., Rodriguez, D., Jose, E. & Diesmos, A.C. (2013a) The amphibians and reptiles of Luzon Island, Philippines, VIII: the herpetofauna of Cagayan and Isabela Provinces, northern Sierra Madre Mountain Range. ZooKeys, 1-120. https://doi.org/10.3897/zookeys.266.3982	2013	121.823	17.417
2	3	0	LUZ	Brown, R.M., Siler, C.D., Oliveros, Carl.H., Welton, L.J., Rock, A., Swab, J., Weerd, M.V., van Beijnen, J., Jose, E., Rodriguez, D., Jose, E. & Diesmos, A.C. (2013a) The amphibians and reptiles of Luzon Island, Philippines, VIII: the herpetofauna of Cagayan and Isabela Provinces, northern Sierra Madre Mountain Range. ZooKeys, 1-120. https://doi.org/10.3897/zookeys.266.3982	2013	122.067	16.954
2	3	0	LUZ	Brown, R.M., Siler, C.D., Oliveros, Carl.H., Welton, L.J., Rock, A., Swab, J., Weerd, M.V., van Beijnen, J., Jose, E., Rodriguez, D., Jose, E. & Diesmos, A.C. (2013a) The amphibians and reptiles of Luzon Island, Philippines, VIII: the herpetofauna of Cagayan and Isabela Provinces, northern Sierra Madre Mountain Range. ZooKeys, 1-120. https://doi.org/10.3897/zookeys.266.3982	2013	122.204	17.015
2	3	0	LUZ	Brown, R.M., Siler, C.D., Oliveros, Carl.H., Welton, L.J., Rock, A., Swab, J., Weerd, M.V., van Beijnen, J., Jose, E., Rodriguez, D., Jose, E. & Diesmos, A.C. (2013a) The amphibians and reptiles of Luzon Island, Philippines, VIII: the herpetofauna of Cagayan and Isabela Provinces, northern Sierra Madre Mountain Range. ZooKeys, 1-120. https://doi.org/10.3897/zookeys.266.3982	2013	122.127	16.934
2	3	0	LUZ	Brown, R.M., Siler, C.D., Oliveros, Carl.H., Welton, L.J., Rock, A., Swab, J., Weerd, M.V., van Beijnen, J., Jose, E., Rodriguez, D., Jose, E. & Diesmos, A.C. (2013a) The amphibians and reptiles of Luzon Island, Philippines, VIII: the herpetofauna of Cagayan and Isabela Provinces, northern Sierra Madre Mountain Range. ZooKeys, 1-120. https://doi.org/10.3897/zookeys.266.3982	2013	122.045	16.964
2	3	0	LUZ	Brown, R.M., Siler, C.D., Oliveros, Carl.H., Welton, L.J., Rock, A., Swab, J., Weerd, M.V., van Beijnen, J., Jose, E., Rodriguez, D., Jose, E. & Diesmos, A.C. (2013a) The amphibians and reptiles of Luzon Island, Philippines, VIII: the herpetofauna of Cagayan and Isabela Provinces, northern Sierra Madre Mountain Range. ZooKeys, 1-120. https://doi.org/10.3897/zookeys.266.3982	2013	122.125	16.963
2	3	0	LUZ	Brown, R.M., Siler, C.D., Oliveros, Carl.H., Welton, L.J., Rock, A., Swab, J., Weerd, M.V., van Beijnen, J., Jose, E., Rodriguez, D., Jose, E. & Diesmos, A.C. (2013a) The amphibians and reptiles of Luzon Island, Philippines, VIII: the herpetofauna of Cagayan and Isabela Provinces, northern Sierra Madre Mountain Range. ZooKeys, 1-120. https://doi.org/10.3897/zookeys.266.3982	2013	122.179	17.024
2	3	0	LUZ	Brown, R.M., Siler, C.D., Oliveros, Carl.H., Welton, L.J., Rock, A., Swab, J., Weerd, M.V., van Beijnen, J., Jose, E., Rodriguez, D., Jose, E. & Diesmos, A.C. (2013a) The amphibians and reptiles of Luzon Island, Philippines, VIII: the herpetofauna of Cagayan and Isabela Provinces, northern Sierra Madre Mountain Range. ZooKeys, 1-120. https://doi.org/10.3897/zookeys.266.3982	2013	122.412	16.97
2	3	0	LUZ	Brown, R.M., Siler, C.D., Oliveros, Carl.H., Welton, L.J., Rock, A., Swab, J., Weerd, M.V., van Beijnen, J., Jose, E., Rodriguez, D., Jose, E. & Diesmos, A.C. (2013a) The amphibians and reptiles of Luzon Island, Philippines, VIII: the herpetofauna of Cagayan and Isabela Provinces, northern Sierra Madre Mountain Range. ZooKeys, 1-120. https://doi.org/10.3897/zookeys.266.3982	2013	122.392	16.798
2	3	0	LUZ	Brown, R.M., Siler, C.D., Oliveros, Carl.H., Welton, L.J., Rock, A., Swab, J., Weerd, M.V., van Beijnen, J., Jose, E., Rodriguez, D., Jose, E. & Diesmos, A.C. (2013a) The amphibians and reptiles of Luzon Island, Philippines, VIII: the herpetofauna of Cagayan and Isabela Provinces, northern Sierra Madre Mountain Range. ZooKeys, 1-120. https://doi.org/10.3897/zookeys.266.3982	2013	122.418	16.833
2	3	0	LUZ	Brown, R.M., Siler, C.D., Oliveros, Carl.H., Welton, L.J., Rock, A., Swab, J., Weerd, M.V., van Beijnen, J., Jose, E., Rodriguez, D., Jose, E. & Diesmos, A.C. (2013a) The amphibians and reptiles of Luzon Island, Philippines, VIII: the herpetofauna of Cagayan and Isabela Provinces, northern Sierra Madre Mountain Range. ZooKeys, 1-120. https://doi.org/10.3897/zookeys.266.3982	2013	122.454	16.941
2	3	0	LUZ	Brown, R.M., Siler, C.D., Oliveros, Carl.H., Welton, L.J., Rock, A., Swab, J., Weerd, M.V., van Beijnen, J., Jose, E., Rodriguez, D., Jose, E. & Diesmos, A.C. (2013a) The amphibians and reptiles of Luzon Island, Philippines, VIII: the herpetofauna of Cagayan and Isabela Provinces, northern Sierra Madre Mountain Range. ZooKeys, 1-120. https://doi.org/10.3897/zookeys.266.3982	2013	122.432	16.834
2	3	0	LUZ	Brown, R.M., Siler, C.D., Oliveros, Carl.H., Welton, L.J., Rock, A., Swab, J., Weerd, M.V., van Beijnen, J., Jose, E., Rodriguez, D., Jose, E. & Diesmos, A.C. (2013a) The amphibians and reptiles of Luzon Island, Philippines, VIII: the herpetofauna of Cagayan and Isabela Provinces, northern Sierra Madre Mountain Range. ZooKeys, 1-120. https://doi.org/10.3897/zookeys.266.3982	2013	122.345	16.879
0	1	1		Brown, R.M., Siler, C.D., Richards, S.J., Diesmos, A.C. & Cannatella, D.C. (2015b) Multilocus phylogeny and a new classification for Southeast Asian and Melanesian forest frogs (family Ceratobatrachidae): Phylogeny of Ceratobatrachidae. Zoological Journal of the Linnean Society 174, 130-168. https://doi.org/10.1111/zoj.12232	2015
3	2	1	MIN	Brown, R.M., Smart, U., Leviton, A.E. & Smith, E.N. (2018) A New Species of Long-glanded Coralsnake of the Genus Calliophis (Squamata: Elapidae) from Dinagat Island, with Notes on the Biogeography and Species Diversity of Philippine Calliophis and Hemibungarus. Herpetologica 74, 89-104. https://doi.org/10.1655/Herpetologica-D-17-00008	2018	125.618	10.3437
0	2	1		Brown, R.M., Su, Y.-C., Barger, B., Siler, C.D., Sanguila, M.B., Diesmos, A.C. & Blackburn, D.C. (2016) Phylogeny of the island archipelago frog genus Sanguirana: Another endemic Philippine radiation that diversified "Out-of-Palawan." Molecular Phylogenetics and Evolution 94, 531-536. https://doi.org/10.1016/j.ympev.2015.10.010	2016
4	2	1		Bucol, A. & Alcala, A. (2013) Tokay gecko, Gekko gecko (Sauria: Gekkonidae) predation on juvenile house rats. Herpetol Notes 6, 307-308.	2013
2	3	1	SIQ	Bucol, A. A., Alcala, A. C., Averia, L. T., Alcala, E. L., & Alcala, M. L.R. 2011. Checklist of the herpetofauna of Siquijor Island, Philippines. The Philippine Scientist, 48: 101–123.	2011	123.596	9.18756
0	2	1		Bucol, A.A., Manalo, R.I., Alcala, A.C. and Aspilla, P.S. (2020). Crocodilians and fisheries in the Philippines: revisiting Fittkau’s hypothesis. Philippine Journal of Systematic Biology 14(2). DOI 10.26757/pjsb2020b14004	2020
4	1	1	WST	Bucol, L, Bucol, A, Arche, N. 2019. Abundance and microhabitat use by the frog Platymantis hazelae (Anura: Ceratobatrachidae). Rev. biol. trop vol.67 n.3 San José Jun. 2019. http://dx.doi.org/10.15517/rbt.v67i3.33139	2019	123.182	9.36713
4	1	0	WST	Bucol, L, Bucol, A, Arche, N. 2019. Abundance and microhabitat use by the frog Platymantis hazelae (Anura: Ceratobatrachidae). Rev. biol. trop vol.67 n.3 San José Jun. 2019. http://dx.doi.org/10.15517/rbt.v67i3.33139	2019	123.186	9.36885
4	1	0	WST	Bucol, L, Bucol, A, Arche, N. 2019. Abundance and microhabitat use by the frog Platymantis hazelae (Anura: Ceratobatrachidae). Rev. biol. trop vol.67 n.3 San José Jun. 2019. http://dx.doi.org/10.15517/rbt.v67i3.33139	2019	123.189	9.37244
4	1	1	LUZ	Bursey, C.R. & Goldberg, S.R. (2020) New Species of Camallanus (Nematoda: Camallanidae) in Occidozyga laevis (Anura: Megophryidae) from the Philippines. Comparative Parasitology 87, 74-81. https://doi.org/10.1654/1525-2647-87.1.74	2020	123.689	13.3056
4	2	1	LUZ	Bursey, C.R., Goldberg, S.R., Siler, C.D. & Brown, R.M. (2015) A new species of Cosmocerca (Nematoda: Cosmocercidae) and other helminths in Cyrtodactylus gubaot (Squamata: Gekkonidae) from the Philippines. Acta Parasitologica 60. https://doi.org/10.1515/ap-2015-0096	2015	124.917	10.6667
4	2	1	LUZ	Bursey, C.R., Goldberg, S.R., Siler, C.D. & Brown, R.M. (2017) New Species of Meteterakis (Nematoda: Heterakidae) in Brachymeles spp. (Squamata: Scincidae) from the Philippines. Comparative Parasitology 84, 149-154. https://doi.org/10.1654/1525-2647-84.2.149	2017	125.048	12.0561
4	2	1	MIN	Bursey, C.R., Goldberg, S.R., Siler, C.D. & Brown, R.M. (2018) Endoparasites in Limnonectes magnus (Anura, Dicroglossidae) from Samar Island, Philippines with description of a new species of Aplectana (Nematoda, Cosmocercidae). Acta Parasitologica 63, 474-478. https://doi.org/10.1515/ap-2018-0056	2018
2	1	1	LUZ	Causaren, R.M. (2009) Preliminary Report on the Anurans of Mts Palay-Palay Mataas-Na-Gulod Protected Landscape, Luzon Island, Philippines. Philippine Journal of Systematic Biology 3, 40-56.	2009	120.85	14.2667
2	1	1	LUZ	Causaren, R.M. (2016) Species Diversity, Abundance and Habitat Distribution of Anurans in Mts. Palay- - Palay Mataas-na-Gulod Protected Landscape, Luzon Island, Philippines. Philippine Journal of Systematic Biology.	2016	120.65	14.2333
2	1	1	LUZ	Causaren, R.M., Diesmos, A. C. & Mallari, N.A.D. (2016) Anuran Diversity and Ecology from Forest Fragments in Cavite Province, Luzon Island, Philippines. Philippine Journal of Systematic Biology, 10	2016
0	2	1		Chan Y. W., Tan K. Y., Tan C.H. (2022). Preclinical assessment of VPEAV, a new trivalent antivenom for elapid snakebite envenoming in the Philippines: Proteomics, immunoreactivity and toxicity neutralization. Toxicon. 2022 Dec;220:106942. doi: 10.1016/j.toxicon.2022.106942.	2022
0	1	1		Chan, K.O., Hutter, C.R., Wood, P.L., Jr., Su, Y.-C. & Brown, R.M. (2022) Gene Flow Increases Phylogenetic Structure and Inflates Cryptic Species Estimations: A Case Study on Widespread Philippine Puddle Frogs (Occidozyga laevis). Systematic Biology 71, 40-57. https://doi.org/10.1093/sysbio/syab034	2022
0	1	1		Chan, K.O., Schoppe, S., Rico, E.L.B. & Brown, R.M. (2021) Molecular systematic investigation of Philippine puddle frogs (Anura: Dicroglossidae: Occidozyga Kuhl and Van Hasselt. Philippine Journal of Systematic Biology 14, 1-14.	2021
2	3	1	LUZ	Clores, M.A., Bautista, J.B., Fernandez, J.B., Cuesta, M.A. & Brown, R.M. (2021) Diversity and distribution of amphibians and reptiles in the Caramoan Island Group, Maqueda Channel, Southern Luzon, Philippines. Journal of Asia-Pacific Biodiversity 14, 1-14. https://doi.org/10.1016/j.japb.2020.11.005	2021	123.857	13.8636
2	3	0	LUZ	Clores, M.A., Bautista, J.B., Fernandez, J.B., Cuesta, M.A. & Brown, R.M. (2021) Diversity and distribution of amphibians and reptiles in the Caramoan Island Group, Maqueda Channel, Southern Luzon, Philippines. Journal of Asia-Pacific Biodiversity 14, 1-14. https://doi.org/10.1016/j.japb.2020.11.005	2021	123.833	13.9709
2	3	0	LUZ	Clores, M.A., Bautista, J.B., Fernandez, J.B., Cuesta, M.A. & Brown, R.M. (2021) Diversity and distribution of amphibians and reptiles in the Caramoan Island Group, Maqueda Channel, Southern Luzon, Philippines. Journal of Asia-Pacific Biodiversity 14, 1-14. https://doi.org/10.1016/j.japb.2020.11.005	2021	123.861	13.9571
2	3	0	LUZ	Clores, M.A., Bautista, J.B., Fernandez, J.B., Cuesta, M.A. & Brown, R.M. (2021) Diversity and distribution of amphibians and reptiles in the Caramoan Island Group, Maqueda Channel, Southern Luzon, Philippines. Journal of Asia-Pacific Biodiversity 14, 1-14. https://doi.org/10.1016/j.japb.2020.11.005	2021	123.832	13.9527
2	3	0	LUZ	Clores, M.A., Bautista, J.B., Fernandez, J.B., Cuesta, M.A. & Brown, R.M. (2021) Diversity and distribution of amphibians and reptiles in the Caramoan Island Group, Maqueda Channel, Southern Luzon, Philippines. Journal of Asia-Pacific Biodiversity 14, 1-14. https://doi.org/10.1016/j.japb.2020.11.005	2021	123.847	13.9485
2	3	0	LUZ	Clores, M.A., Bautista, J.B., Fernandez, J.B., Cuesta, M.A. & Brown, R.M. (2021) Diversity and distribution of amphibians and reptiles in the Caramoan Island Group, Maqueda Channel, Southern Luzon, Philippines. Journal of Asia-Pacific Biodiversity 14, 1-14. https://doi.org/10.1016/j.japb.2020.11.005	2021	123.833	13.8993
2	3	0	LUZ	Clores, M.A., Bautista, J.B., Fernandez, J.B., Cuesta, M.A. & Brown, R.M. (2021) Diversity and distribution of amphibians and reptiles in the Caramoan Island Group, Maqueda Channel, Southern Luzon, Philippines. Journal of Asia-Pacific Biodiversity 14, 1-14. https://doi.org/10.1016/j.japb.2020.11.005	2021	123.869	13.8642
2	3	0	LUZ	Clores, M.A., Bautista, J.B., Fernandez, J.B., Cuesta, M.A. & Brown, R.M. (2021) Diversity and distribution of amphibians and reptiles in the Caramoan Island Group, Maqueda Channel, Southern Luzon, Philippines. Journal of Asia-Pacific Biodiversity 14, 1-14. https://doi.org/10.1016/j.japb.2020.11.005	2021	123.908	13.8074
2	3	0	LUZ	Clores, M.A., Bautista, J.B., Fernandez, J.B., Cuesta, M.A. & Brown, R.M. (2021) Diversity and distribution of amphibians and reptiles in the Caramoan Island Group, Maqueda Channel, Southern Luzon, Philippines. Journal of Asia-Pacific Biodiversity 14, 1-14. https://doi.org/10.1016/j.japb.2020.11.005	2021	123.987	13.7865
2	1	1	MIN	Coritico, F.P., Sinamban, E.B., Mohagan, A. & Amoroso, V.B. (2018) Preliminary report on the anurans of Mt. Pantaron range, Bukidnon, Central Mindanao, the Philippines. Journal of Nature Studies 17, 9-23.	2018	125.032	8.11874
2	1	0	MIN	Coritico, F.P., Sinamban, E.B., Mohagan, A. & Amoroso, V.B. (2018) Preliminary report on the anurans of Mt. Pantaron range, Bukidnon, Central Mindanao, the Philippines. Journal of Nature Studies 17, 9-23.	2018	125.26	8.30278
2	1	0	MIN	Coritico, F.P., Sinamban, E.B., Mohagan, A. & Amoroso, V.B. (2018) Preliminary report on the anurans of Mt. Pantaron range, Bukidnon, Central Mindanao, the Philippines. Journal of Nature Studies 17, 9-23.	2018	125.19	8.27389
4	2	1	LUZ	Cruz, C.J.P.D., Pauyo, G.N. & Gil, J.R. (2020) Predation of the Philippine Pit Viper Trimeresurus cf. flavomaculatus (Gray, 1842) on the Invasive Cane Toad Rhinella marina (Linnaeus, 1758) in Albay, Philippines. Philippine Journal of Science.	2020	123.609	13.2531
0	3	1		Cruz, P. H. P. G., Afuang, L. E., Gonzalez, J. C. T., & Gruezo, W. S. (2019). Distribution and diversity patterns of herpetofauna in the Pantabangan-Carranglan Watershed, Nueva Ecija, Caraballo Mountain Range, Philippines. Biodiversity Data Journal, (7).	2019
2	3	1	LUZ	Cruz, P.H.P., Afuang, L.E., Gonzales, J.C., Tabaranza, D.G., Alejado, M.D., Cajano, M.O. & Afuang, D.L.E. (2017) Diversity and distribution of herpetofauna in Balesin Island, Polillo, Quezon, Philippines. Sylvatrop, Technical Journal of Philippine Ecosystems and Natural Resources.	2017	122.035	14.428
0	3	1		Cruz, P.H.P.G. & Afuang, L.E. (2018) The Zoogeographic Significance of Caraballo Mountain Range, Luzon Island, Philippines With Focus on the Biogeography of Luzon's Herpetofauna. Philippine Journal of Science 147, 393-409.	2018
2	3	1	LUZ	Cruz, P.H.P.G., Afuang, L.E., Gonzalez, J.C. & Gruezo, W. (2018) Amphibians and Reptiles of Luzon Island, Philippines: the Herpetofauna of Pantabangan-Carranglan Watershed, Nueva Ecija Province, Caraballo Mountain Range. Asian Herpetological Research.	2018	121.154	15.9941
2	3	0	LUZ	Cruz, P.H.P.G., Afuang, L.E., Gonzalez, J.C. & Gruezo, W. (2018) Amphibians and Reptiles of Luzon Island, Philippines: the Herpetofauna of Pantabangan-Carranglan Watershed, Nueva Ecija Province, Caraballo Mountain Range. Asian Herpetological Research.	2018	121.167	15.9991
0	3	1		Cruz, R.A.L. and Lagunzad, C.G.B. (2021). The big picture: consolidating national government and CITES records of animal trade in the Philippines from 1975 to 2019. Philippine Science Letters 14(1): 79-100.	2021
4	1	1	MIN	Cuta, C. B. T., Balbuena, R. R. B., Sabanal, B. T., Modina, R. M. R., Torrefiel, J. T., & Gamalo, L. E. D. (2022). Notes on the defensive strategies of Kalophrynus sinensis Peters, 1867 against predation by Stegonotus muelleri (Duméril et al., 1854) on Leyte Island, Philippines. Herpetology Notes, 15, 479-482. chrome-extension://oemmndcbldboiebfnladdacbdfmadadm/https://www.biotaxa.org/hn/article/…	2022	124.737	10.4606
1	1	1	LUZ	Dandoy, D. M. S., Amarga, A. K. S. (2017). Platymantis dorsalis (Common Forest Frog), Batan Island: Albay Province. Herpetological Review 48(4): 808	2017	124.001	13.2224
0	3	1		Das, I., Gee., G.V.A (2020). Herpetological postage stamps issued from the Philippines. Philippine Journal of Systematic Biology, 14(2)	2020
2	2	1	MIN	David, P., Pauwels, O.S.G., Lays, P.F.A.G. & Lenglet, G.L. (2006) On a collection of reptiles from Southern Mindanao Island, the Philippines. BIOLOGIE 76, 201-227.	2006	124.548	6.29411
2	2	0	MIN	David, P., Pauwels, O.S.G., Lays, P.F.A.G. & Lenglet, G.L. (2006) On a collection of reptiles from Southern Mindanao Island, the Philippines. BIOLOGIE 76, 201-227.	2006	124.715	6.22608
4	2	1	MIN	Davis, D. R., Sanguila, M. B., Brown, J. C., Brown, R. M., Cobb, K. A., Bergmann, P., Morinaga, G., Huron, N. A., Watters, J., K., Siler, C. (2015). Pseudogekko ditoy (Leyte Diminutive False Gecko), Morphology. Herpetological Review, 46(4): 643-635	2015	125.034	12.0526
3	2	1	LUZ	Davis, D.R., Feller, K.D., Brown, R.M. & Siler, C.D. (2014) Evaluating the Diversity of Philippine Slender Skinks of the Brachymeles bonitae Complex (Reptilia: Squamata: Scincidae): Redescription of B. tridactylus and Descriptions of Two New Species. Journal of Herpetology 48, 480-494. https://doi.org/10.1670/13-173	2014	121.576	15.742
3	2	0	LUZ	Davis, D.R., Feller, K.D., Brown, R.M. & Siler, C.D. (2014) Evaluating the Diversity of Philippine Slender Skinks of the Brachymeles bonitae Complex (Reptilia: Squamata: Scincidae): Redescription of B. tridactylus and Descriptions of Two New Species. Journal of Herpetology 48, 480-494. https://doi.org/10.1670/13-173	2014	123.628	12.3503
3	2	1	RIG	Davis, D.R., Geheber, A.D., Watters, J.L., Penrod, M.L., Feller, K.D., Ashford, A., Kouri, J., Nguyen, D., Shauberger, K., Sheatsley, K., Winfrey, C., Wong, R., Sanguila, M.B., Brown, R.M. & Siler, C.D. (2016) Additions to Philippine Slender Skinks of the Brachymeles bonitae Complex (Reptilia: Squamata: Scincidae) III: a new species from Tablas Island. Zootaxa 4132, 30-43.	2016	122.1	12.5833
3	2	1	WST	Davis, D. R., Watters, J. L., Koehler, G., Whitsett, C., Huron, N. A., Brown, R. M., ... & Siler, C. D. (2015). Redescription of the rare Philippine false gecko Pseudogekko brevipes (Reptilia: Squamata: Gekkonidae) and description of a new species. Zootaxa, 4020(2), 357-374.	2015	123.203	9.26
1	2	1	MIN	de Vera, P. J. D., Delima-Baron, E. M., Sy, E. (2022). Naja samarensis (Southern Philippine Cobra): Bangsamoro Region: Mindanao: Maguindanao Province: Municipality of Upi: Brgy. Borongotan. Herpetological Review 53(3): 446	2022	124.169	6.98629
4	2	1	MIN	Decena, S. C., Arguelles, M. S., & Macasait Jr, D. R. (2022). Observation on the reproduction and nesting of the Mindanao Anglehead Lizard (Gonocephalus interruptus) in northern Leyte, Philippines. Herpetology Notes, 15, 729-731. chrome-extension://oemmndcbldboiebfnladdacbdfmadadm/https://www.biotaxa.org/hn/article/download/73476/73998	2022	124.735	11.108
0	1	1		Decena, S.C.P., Avorque, C.A., Decena, I.C.P., Asis, P.D. & Pacle, B. (2020) Impact of habitat alteration on amphibian diversity and species composition in a lowland tropical rainforest in Northeastern Leyte, Philippines. Scientific Reports 10, 1-15. https://doi.org/10.1038/s41598-020-67512-6	2020
4	2	1		Del Prado, Y. L., Pili, A., Caguimbal, N. A. L., Uy, C. M. C., Apo, D. M., Ayuste, N. M., De Castro, K. M., Supelana, P. N. K., Diesmos, A. C., Diesmos, M. L (2018). Otosaurus cumingi (Philippine Giant Forest Skink), Nest Site and Environmentally Cued Hatching. Herpetological Review, 49(1): 119-120	2018
1	1	1	LUZ	Dela Cruz, C. J. P. (2020) Fejervarya moodiei (Brackish Frog), Camarines Sur Province: Malabungot Island: Municipality of Garchitorena. Herpetological Review, 53(3): 439	2020	123.588	13.9215
1	2	1	LUZ	Dela Cruz, C. J. P. (2022). Hydrosaurus pustulatus (Philippine Sailfin Lizard), Bicol Region: Camarines Sur Province: Malabungot Island. Herpetological Review 53(3): 442	2022	123.587	13.9226
4	2	1	LUZ	Dela Cruz, C. J. P., Castro, J. Q., Ariscon, A., Delavin, J., Medina, J. A. (2018). Coelognathus erythrurus manillensis (Philippine Rat Snake), Cave Habitat Use. Herpetological Review 49(1): 126	2018	123.581	13.1679
4	2	1	LUZ	Dela Cruz, C. J. P., Abuid, F. (2017). Varanus dalubhasa (Enteng's Monitor Lizard), Diet. Herpetological Review, 48(3): 664	2017	123.592	13.193
1	2	1	WST	Dela Cruz, C. J. P., Abuid, F. G. P. (2019). Hydrophis curtus (Hardwicke's Sea Snake). Naro Island: Masbate Province: Municipality of Cawayan: Barangay Tugbungan. Herpetological Review, 50(3): 529	2019	123.674	11.8994
4	2	1	LUZ	Dela Cruz, C. J. P., Abuid, F. G. R. (2018). Gonyosoma oxycephalum (Red-tailed Green Ratsnake), Diet. Herpetological Review, 49(1): 131	2018	123.592	13.193
4	2	1	LUZ	Dela Cruz, C. J. P., Delavin, J. R., Moniño, R. N., Gases, A. R., Lee, L. N., Doering, L. (2020). Gonyosoma oxycephalum (Red-tailed Green Rat Snake), Diet and Habitat Use. Herpetological Review, 51(1): 144-145	2019	123.712	12.1667
1	2	1	WST	Dela Cruz, C. J. P., Mendoza, J. A., Ocayo, C. P., Ariscon, A. G., Conche, S., Dimaranan, K. H., Doering, L., Wienen, D. (2020). Cerberus schneiderii (Dog-faced water snake), Ticao Island: Masbate Province: Municipality of Batuan. Herpetological Review 51(2): 273	2020	123.787	12.3841
1	1	1	LUZ	Dela Cruz, C. J. P., Violeta, J. M., Maranan, A. D (2020). Hylarana erythraea (Green Paddy Frog), Canton Island: Camarines Norte Province: Municipality of Mercedes. Herpetological Review, 51(3): 533	2020	123.101	14.08
1	2	1	LUZ	Dela Cruz, C. J. P., Violeta, J. M., Maranan, A. D. (2020) Hemidactylus frenatus. Apuao Pequeña Island: Camarines Norte Province: Municipality of Mercedes: Barangay Apuao. Herpetological Review, 51(3): 540	2020	123.085	14.0848
1	1	1	LUZ	Dela Cruz, C. J. P., Violeta, J. M., Maranan, A. D. (2020) Rhinella marina (Cane Toad). Canton Island: Camarines Norte Province: Municipality of Mercedes. Herpetological Review, 51(3): 534	2020	123.101	14.08
4	2	1	LUZ	Dela Cruz, C.J., Doering., L. (2020). Anti-predator behavior of Philippine Water Skink Tropidophorus grayi Günther, 1861 in Naglahao Falls, Municipality of Irosin, Sorsogon Province, Bicol Peninsula, Philippines. BU R&D Journal 23(1):72-74	2020	124.082	12.7213
2	1	1	MIN	Dela Torre, V.C.P. & Nuneza, O.M. (2021) Species Diversity, Distribution, and Microhabitats of Anurans on Mt. Kalo-Kalo of the Mt. Kalatungan Range Natural Park, Bukidnon, Philippines. Asian Herpetological Research 12, 58-75. https://doi.org/10.16373/j.cnki.ahr.200023	2021	124.912	7.90167
2	1	0	MIN	Dela Torre, V.C.P. & Nuneza, O.M. (2021) Species Diversity, Distribution, and Microhabitats of Anurans on Mt. Kalo-Kalo of the Mt. Kalatungan Range Natural Park, Bukidnon, Philippines. Asian Herpetological Research 12, 58-75. https://doi.org/10.16373/j.cnki.ahr.200023	2021	124.912	7.92611
2	1	1	MIN	Delima-Baron, E.M., Mohagan, A.B., Leano, E.P. & Amoroso, V.B. (2019) Philautus (Bush Frogs) Species from Montane Forest of Marilog District, Davao City, Southern Mindanao, Philippines. Environment and Natural Resources Journal, xx-xx.	2019	125.25	7.45382
2	1	0	MIN	Delima-Baron, E.M., Mohagan, A.B., Leano, E.P. & Amoroso, V.B. (2019) Philautus (Bush Frogs) Species from Montane Forest of Marilog District, Davao City, Southern Mindanao, Philippines. Environment and Natural Resources Journal, xx-xx.	2019	125.252	7.49197
2	1	0	MIN	Delima-Baron, E.M., Mohagan, A.B., Leano, E.P. & Amoroso, V.B. (2019) Philautus (Bush Frogs) Species from Montane Forest of Marilog District, Davao City, Southern Mindanao, Philippines. Environment and Natural Resources Journal, xx-xx.	2019	125.243	7.45548
2	1	1	MIN	Delima-Baron, E.M., Tagoon, M.D.T. 2022. Anurans of select green spaces of Davao City, Mindanao Island, Philippines. Biodiversitas Journal of Biological Diversity 23(9):4810-4815. 10.13057/biodiv/d230949	2022	125.588	7.0873
2	1	0	MIN	Delima-Baron, E.M., Tagoon, M.D.T. 2022. Anurans of select green spaces of Davao City, Mindanao Island, Philippines. Biodiversitas Journal of Biological Diversity 23(9):4810-4815. 10.13057/biodiv/d230949	2022	125.348	7.09147
2	1	1	MIN	Delima, E., Diesmos, A.C. & Ibanez, J.C. (2007) The Herpetological Importance of Mt. Hamiguitan Range, Mindanao Island, Philippines. Banwa: The Multidisciplinary Journal of UP Mindanao 4, 27-40.	2007	125.206	7.24567
2	1	0	MIN	Delima, E., Diesmos, A.C. & Ibanez, J.C. (2007) The Herpetological Importance of Mt. Hamiguitan Range, Mindanao Island, Philippines. Banwa: The Multidisciplinary Journal of UP Mindanao 4, 27-40.	2007	125.213	7.37381
2	1	0	MIN	Delima, E., Diesmos, A.C. & Ibanez, J.C. (2007) The Herpetological Importance of Mt. Hamiguitan Range, Mindanao Island, Philippines. Banwa: The Multidisciplinary Journal of UP Mindanao 4, 27-40.	2007	125.169	7.43589
2	1	1	MIN	Deliman-Baron et al. 2021. Species Account of Anurans from the Western Slope of Mt. Kitanglad, Mindanao Island, Philippines. Asian Herpetological Research. 2021,12(01)	2021	124.821	8.06278
2	1	0	MIN	Deliman-Baron et al. 2021. Species Account of Anurans from the Western Slope of Mt. Kitanglad, Mindanao Island, Philippines. Asian Herpetological Research. 2021,12(01)	2021	124.821	8.07083
2	1	0	MIN	Deliman-Baron et al. 2021. Species Account of Anurans from the Western Slope of Mt. Kitanglad, Mindanao Island, Philippines. Asian Herpetological Research. 2021,12(01)	2021	124.82	8.07833
2	1	0	MIN	Deliman-Baron et al. 2021. Species Account of Anurans from the Western Slope of Mt. Kitanglad, Mindanao Island, Philippines. Asian Herpetological Research. 2021,12(01)	2021	124.821	8.08056
2	1	0	MIN	Deliman-Baron et al. 2021. Species Account of Anurans from the Western Slope of Mt. Kitanglad, Mindanao Island, Philippines. Asian Herpetological Research. 2021,12(01)	2021	124.821	8.07528
2	3	1	LUZ	Devan-Song, A. & Brown, R.M. (2012) Amphibians and Reptiles of Luzon Island, Philippines, VI: The Herpetofauna of the Subic Bay Area. Asian Herpetological Research 3, 1-20. https://doi.org/10.3724/SP.J.1245.2012.00001	2012	120.303	14.834
2	3	0	LUZ	Devan-Song, A. & Brown, R.M. (2012) Amphibians and Reptiles of Luzon Island, Philippines, VI: The Herpetofauna of the Subic Bay Area. Asian Herpetological Research 3, 1-20. https://doi.org/10.3724/SP.J.1245.2012.00001	2012	120.283	14.7935
2	3	0	LUZ	Devan-Song, A. & Brown, R.M. (2012) Amphibians and Reptiles of Luzon Island, Philippines, VI: The Herpetofauna of the Subic Bay Area. Asian Herpetological Research 3, 1-20. https://doi.org/10.3724/SP.J.1245.2012.00001	2012	120.227	14.7698
2	3	0	LUZ	Devan-Song, A. & Brown, R.M. (2012) Amphibians and Reptiles of Luzon Island, Philippines, VI: The Herpetofauna of the Subic Bay Area. Asian Herpetological Research 3, 1-20. https://doi.org/10.3724/SP.J.1245.2012.00001	2012	120.317	14.877
2	3	0	LUZ	Devan-Song, A. & Brown, R.M. (2012) Amphibians and Reptiles of Luzon Island, Philippines, VI: The Herpetofauna of the Subic Bay Area. Asian Herpetological Research 3, 1-20. https://doi.org/10.3724/SP.J.1245.2012.00001	2012	120.304	14.8486
2	3	0	LUZ	Devan-Song, A. & Brown, R.M. (2012) Amphibians and Reptiles of Luzon Island, Philippines, VI: The Herpetofauna of the Subic Bay Area. Asian Herpetological Research 3, 1-20. https://doi.org/10.3724/SP.J.1245.2012.00001	2012	120.272	14.8481
2	3	0	LUZ	Devan-Song, A. & Brown, R.M. (2012) Amphibians and Reptiles of Luzon Island, Philippines, VI: The Herpetofauna of the Subic Bay Area. Asian Herpetological Research 3, 1-20. https://doi.org/10.3724/SP.J.1245.2012.00001	2012	120.285	15.0212
0	1	1		Diesmos, A.C. (2012) The Status of Philippine Caecilians (Amphibia: Ichthyophiidae). FrogLog, 46.	2012
0	1	1		Diesmos, A.C. & Brown, R.M (2009) Diversity, biogeography, and conservation of Philippine amphibians. In: I. Das, A. Haas, and A. Alek Tuen (Eds), Biology and Conservation of Tropical Asian Amphibians. Proceedings of the Conference on Biology of the Amphibians in the Sunda Region, South-east Asia. , pp. 26-49.	2009
0	1	1		Diesmos, A.C., Alcala, A.C., Siler, C.D. & Brown, R.M. (2014) Status and conservation of Philippine amphibians. Conservation Biology of Amphibians of Asia. Status and Decline of Amphibians: Eastern Hemisphere (H. Heatwole and I. Das, eds.). Natural History Publications, Malaysia, 310-336.	2014
2	3	1	LUZ	Diesmos, A.C., Brown, R.M. & Gee, G.V.A. (2004a) Preliminary report on the amphibians and reptiles of Balbalasang-Balbalan national Park, Luzon Island, Philippines. Sylvatrop, Technical Journal of Philippine Ecosystems and Natural Resources 13, 63-80.	2004	121.055	17.485
2	3	0	LUZ	Diesmos, A.C., Brown, R.M. & Gee, G.V.A. (2004a) Preliminary report on the amphibians and reptiles of Balbalasang-Balbalan national Park, Luzon Island, Philippines. Sylvatrop, Technical Journal of Philippine Ecosystems and Natural Resources 13, 63-80.	2004	121.073	17.4757
2	3	0	LUZ	Diesmos, A.C., Brown, R.M. & Gee, G.V.A. (2004a) Preliminary report on the amphibians and reptiles of Balbalasang-Balbalan national Park, Luzon Island, Philippines. Sylvatrop, Technical Journal of Philippine Ecosystems and Natural Resources 13, 63-80.	2004	121.07	17.4737
2	3	0	LUZ	Diesmos, A.C., Brown, R.M. & Gee, G.V.A. (2004a) Preliminary report on the amphibians and reptiles of Balbalasang-Balbalan national Park, Luzon Island, Philippines. Sylvatrop, Technical Journal of Philippine Ecosystems and Natural Resources 13, 63-80.	2004	121.068	17.4583
2	3	0	LUZ	Diesmos, A.C., Brown, R.M. & Gee, G.V.A. (2004a) Preliminary report on the amphibians and reptiles of Balbalasang-Balbalan national Park, Luzon Island, Philippines. Sylvatrop, Technical Journal of Philippine Ecosystems and Natural Resources 13, 63-80.	2004	121.076	17.4325
2	3	0	LUZ	Diesmos, A.C., Brown, R.M. & Gee, G.V.A. (2004a) Preliminary report on the amphibians and reptiles of Balbalasang-Balbalan national Park, Luzon Island, Philippines. Sylvatrop, Technical Journal of Philippine Ecosystems and Natural Resources 13, 63-80.	2004	121.002	17.43
3	1	1	LUZ	Diesmos, A.C., Brown, R.M., Alcala, A.C. & Guyer, C. (2002a) New species of narrow-mouthed frog (Amphibia: Anura: Microhylidae; Genus Kaloula) from the mountains of southern Luzon and Polillo Islands, Philippines. Copeia 2002, 1037-1051.	2002	121.483	14.0667
0	2	1		Diesmos, A.C., Brown, R.M., Alcala, A.C. & Sison, R.V. (2008) Status and Distribution of Nonmarine Turtles of the Philippines. Chelonian Conservation and Biology 7, 157-177. https://doi.org/10.2744/CCB-0672.1	2008
0	2	1		Diesmos, A.C., Brown, R.M., Alcala, A.C., Sison, R.V., Afuang, L.E. & Gee, G.V.A. (2002b) Philippine Amphibians and Reptiles: An Overview of Diversity, Biogeography and Conservation. In: P. S. Ong, L. E. Afuang, and R. G. Ambal (Eds), Philippine Biodiversity Conservation Priorities: A second iteration of the National Biodiversity Strategy and Action Plan. DENR-Protect Areas and Wildlife Bureau, C…	2002
0	2	1		Diesmos, A.C., Buskirk, J.R., Schoppe, S., Diesmos, M.L., Sy, E. & Brown, R.M. (2012a) Siebenrockiella leytensis (Taylor 1920) - Palawan Forest Turtle, Philippine Forest Turtle. Chelonian Research Foundation.	2012
0	1	1		Diesmos, A.C., Diesmos, M.L. & Brown, R. (2006) Status and Distribution of Alien Invasive Frogs in the Philippines. Journal of Environmental Science and Management 9.	2006
0	3	1		Diesmos, A.C., Diesmos, M.L. & Gee, G.V. (2004b) Lost frogs and reptiles rediscovered on Palawan Island, Philippines. Oryx 38, 255.	2004
1	2	1	PAL	Diesmos, A.C., Gee, G.V., Diesmos, M.L., Brown, R.M., Widmann, P.J. & Dimalibot, J.C. (2004c) Rediscovery of the Philippine forest turtle, Heosemys leytensis (Chelonia: Bataguridae), from Palawan Island, Philippines. Asiatic Herpetological Research 10, 22-27.	2004	119.536	10.7602
1	2	0	PAL	Diesmos, A.C., Gee, G.V., Diesmos, M.L., Brown, R.M., Widmann, P.J. & Dimalibot, J.C. (2004c) Rediscovery of the Philippine forest turtle, Heosemys leytensis (Chelonia: Bataguridae), from Palawan Island, Philippines. Asiatic Herpetological Research 10, 22-27.	2004	119.845	10.538
0	2	1		Diesmos, A.C., Parham, J.F., Stuart, B.L. & Brown, R.M. (2005) The phylogenetic position of the recently rediscovered Philippine forest turtle (Bataguridae: Heosemys leytensis). PROCEEDINGS-CALIFORNIA ACADEMY OF SCIENCES 56, 31.	2005
3	1	1	MIN	Diesmos, A.C., Scheffers, B.R., Mallari, N.A.D., Siler, C.D. & Brown, R.M. (2020) A new forest frog of the genus Platymantis (Amphibia: Anura: Ceratobatrachidae: subgenus Tirahanulap) from Leyte and Samar islands, eastern Philippines. Zootaxa 4830, 573-591. https://doi.org/10.11646/zootaxa.4830.3.6	2020	125.071	10.4509
0	1	1		Diesmos, A.C., Watters, J.L., Huron, N.A., Davis, D.R., Alcala, A.C., Crombie, R.I., Afuang, L.E., Gee-Das, G., Sison, R.V., Sanguila, M.B., & others (2015) Amphibians of the Philippines, Part I: Checklist of the Species. Proceedings of the California Academy of Sciences 62, 457-539.	2015
0	1	1		Diesmos, M.L.L., Diesmos, C., Siler, D., Vredenburg, V.T. & Brown, M. (2012b) Detecting the Distribution of the Chytrid Fungus in the Philippines. FrogLog, 48.	2012
4	2	1	PAL	Dolorosa, R.G. (2014) Notes on Mangrove Snake Boiga dendrophila multicincta (Boulenger, 1896) in Iwahig River, Puerto Princesa City. The Palawan Scientist.	2014
1	1	1	MIN	Ducao, L. A., Ducao, T. J., Peralta, S. A., Sy, E. (2017). Eleutherodactylus planirostris (Greenhouse Frog), Mindanao Island: Bukidnon Province, Valencia City. Herpetological Review, 48(3): 583	2017	125.091	7.90888
4	1	1	LUZ	Duco, R.J.A., Gonzales, M.B. and Pueblo, J.C.A. (2021). Preliminary report of the gastrointestinal helminths of Rhinella marina (Aura: Bufonidae) in Metro Manila, Philippines. Philippine Journal of Science 150(S1): 467-471.	2021
4	2	1		Duya, MR.M. (2021). Calamaria gervaisii (Gervais' Worm Snake) predation. Herpetological Review 52(4): 863-864.	2021
2	3	1	MIN	Edma, R.C., Sanguila, M.B., Plaza, J., Mahinay, M.Y., Brown, R.M. Herpetological Assemblages in Tropical Forests of the Taguibo Watershed, Butuan City, Eastern Mindanao, Philippines. Philippine Journal of Science 150:415-431. 10.56899/150.S1.31	2021	125.701	9.04628
2	3	0	MIN	Edma, R.C., Sanguila, M.B., Plaza, J., Mahinay, M.Y., Brown, R.M. Herpetological Assemblages in Tropical Forests of the Taguibo Watershed, Butuan City, Eastern Mindanao, Philippines. Philippine Journal of Science 150:415-431. 10.56899/150.S1.31	2021	125.702	9.09553
2	3	0	MIN	Edma, R.C., Sanguila, M.B., Plaza, J., Mahinay, M.Y., Brown, R.M. Herpetological Assemblages in Tropical Forests of the Taguibo Watershed, Butuan City, Eastern Mindanao, Philippines. Philippine Journal of Science 150:415-431. 10.56899/150.S1.31	2021	125.744	9.14639
2	3	0	MIN	Edma, R.C., Sanguila, M.B., Plaza, J., Mahinay, M.Y., Brown, R.M. Herpetological Assemblages in Tropical Forests of the Taguibo Watershed, Butuan City, Eastern Mindanao, Philippines. Philippine Journal of Science 150:415-431. 10.56899/150.S1.31	2021	125.705	9.04936
2	3	0	MIN	Edma, R.C., Sanguila, M.B., Plaza, J., Mahinay, M.Y., Brown, R.M. Herpetological Assemblages in Tropical Forests of the Taguibo Watershed, Butuan City, Eastern Mindanao, Philippines. Philippine Journal of Science 150:415-431. 10.56899/150.S1.31	2021	125.667	8.97375
3	2	1	LUZ	Eliades, S.J., Brown, R.M., Huang, W.-S. & Siler, C.D. (2021) Taxonomic Revision of Scaly-toed Geckos (Reptilia: Gekkonidae: Lepidodactylus) in the Northern Philippines, with Descriptions of Four New Species. Herpetological Monographs 35, 90-111. https://doi.org/10.1655/HERPMONOGRAPHS-D-19-00014	2021	123.689	13.3056
3	2	0	LUZ	Eliades, S.J., Brown, R.M., Huang, W.-S. & Siler, C.D. (2021) Taxonomic Revision of Scaly-toed Geckos (Reptilia: Gekkonidae: Lepidodactylus) in the Northern Philippines, with Descriptions of Four New Species. Herpetological Monographs 35, 90-111. https://doi.org/10.1655/HERPMONOGRAPHS-D-19-00014	2021	122.104	18.236
3	2	0	MIR	Eliades, S.J., Brown, R.M., Huang, W.-S. & Siler, C.D. (2021) Taxonomic Revision of Scaly-toed Geckos (Reptilia: Gekkonidae: Lepidodactylus) in the Northern Philippines, with Descriptions of Four New Species. Herpetological Monographs 35, 90-111. https://doi.org/10.1655/HERPMONOGRAPHS-D-19-00014	2021	120.172	13.783
3	2	0	BAB	Eliades, S.J., Brown, R.M., Huang, W.-S. & Siler, C.D. (2021) Taxonomic Revision of Scaly-toed Geckos (Reptilia: Gekkonidae: Lepidodactylus) in the Northern Philippines, with Descriptions of Four New Species. Herpetological Monographs 35, 90-111. https://doi.org/10.1655/HERPMONOGRAPHS-D-19-00014	2021	121.447	19.2748
0	2	1		Ernst, C.H., Laemmerzahl, A.F. & Lovich, J.E. (2011) Does the "kamaroma"-plastron pattern morph occur in both Philippine subspecies of the turtle Cuora amboinensis? Proceedings of the Biological Society of Washington 124, 259-269.	2011
0	2	1		Ernst, C.H., Laemmerzahl, A.F. & Lovich, J.E. (2016) A morphological review of subspecies of the Asian box turtle, Cuora amboinensis (Testudines, Geomydidae). Proceedings of the Biological Society of Washington 129, 144-156. https://doi.org/10.2988/0006-324X-129.Q2.144	2016
1	2	1	MIN	Fernandez, D., Herr, M., Weinell, J. L., Brown, R. M. (2019). Ophiophagus hannah (King Cobra). Samar Island: Eastern Samar Province: Municipality of Taft. Herpetological REview 50(2): 332	2019	125.286	11.8272
1	2	1		Fidenci, P. (2005). Dogania subplana. Herpetological Reviews, 36(4): 465	2005
1	1	1		Fidenci, P. (2006). Barbourula busuangensis. Herpetological Reviews, 37(1): 98	2006
1	1	1		Fidenci, P. (2007). Barbourula busuangensis. Herpetological Reviews, 38(3): 348	2007
1	2	1	PAL	Fidenci, P. (2009). Cuora amboinensis (Malayan Box Turtle). Herpetological Reviewes, 40(4): 449	2009	119.614	11.181
1	2	1		Fidenci, P. (2009). Cuora amboinensis kamaroma (Malayan Box Turtle). Herpetological Reviewes, 41(1): 105	2009
1	1	1	PAL	Fidenci, P. (2009). Kaloula pulchra (Asian Painted Frog). Herpetological Reviewes, 40(4): 446	2009	118.765	9.73442
1	2	1	PAL	Fidenci, P. (2010). Pelodiscus sinensis (Chinese soft-shell turtle). Herpetological Reviews, 41(3): 377	2009	124.563	6.20094
1	2	1		Fidenci, P. & Castillo, R. (2009) Some data on the distribution, conservation status and protection of freshwater turtles in the Palawan Island Group, Philippines. Testudo 7, 76-87.	2009
0	1	1		Flury, J.M., Haas, A., Brown, R.M., Das, I., Pui, Y.M., Boon-Hee, K., Scheidt, U., Iskandar, D.T., Jankowski, A. & Hertwig, S.T. (2021) Unexpectedly high levels of lineage diversity in Sundaland puddle frogs (Dicroglossidae: Occidozyga Kuhl and van Hasselt, 1822). Molecular Phylogenetics and Evolution 163, 107210. https://doi.org/10.1016/j.ympev.2021.107210	2021
1	2	1	SUL	Fritz, U. & Freitag, H. (2008) Geoemydid turtles of the Sulu Archipelago, Philippines, and a historical record of Cyclemys dentata (Gray, 1831) for Siasi Island. Zool. Scr 37, 367-390.	2008
3	1	1	LUZ	Fuiten, A.M., Welton, L.J., Diesmos, A.C., Barley, A.J., Oberheide, B., Duya, M.V., Rico, E.L.B. & Brown, R.M. (2011) A New Species of Stream Frog (Sanguirana) from the Mountains of Luzon Island, Philippines. Herpetologica 67, 89-103.	2011	121.225	16.438
4	2	1	MIN	Gamalo, L., Sabanal B., Torrefiel, J. 2022. Predation on a Parachute Gecko Gekko sp. by Long-tailed Macaques Macaca fascicularis (Raffles, 1821) in Mt. Apo Natural Park, Philippines. Philippine Journal of Science 151(1). 10.56899/151.01.11	2022	125.195	6.92315
4	2	1	LUZ	Garcia, V. O. S., Papa, R. D. S., Briones, J. C. A., Mendoza, N., Okuda, N., & Diesmos, A. C. (2014). Food habits and distribution of the Lake Taal sea snake (Hydrophis semperi Garman 1881) and the sympatric Little File Snake (Acrochordus granulatus Schneider 1799) in Lake Taal, Philippines. Asian Herpetological Research, 5(4), 255-262.	2014	121.026	13.9749
4	2	1	LUZ	Garcia, V. O. S., Papa, R. D. S., Diesmos, A (2017). Hydrophis semperi (Lake Taal Sea Snake), Behavior. Herpetological Review 48(3): 673-674	2017	121.026	13.9749
3	2	1	WST	Gaulke, M. (2002) A new species of Lycodon from Panay Island, Philippines (Reptilia, Serpentes, Colubridae). Spixiana 25, 85-92.	2002	122.085	11.7422
1	3	1		Gaulke, M. (2011) Herpetofauna of Panay Island, Philippines. Edition Chimaira, 390 pp.	2011
4	2	1	MIN	Gaulke, M., Alcala , A.A. 2009. Notes on the distributional range of the skink Emoia ruficauda (Reptilia: Scincidae) on Mindanao Island, the Philippines. Salamandra 4(1), 57-60.	2009	123.151	7.85502
3	2	1	WST	Gaulke, M., Roesler, H. & Brown, R.M. (2007a) A new species of Luperosaurus (Squamata: Gekkonidae) from Panay Island, Philippines, with comments on the taxonomic status of Luperosaurus cumingii (Gray, 1845). Journal Information 2007.	2007	121.97	11.8217
3	2	1	MIR	Geheber, A.D., Davis, D.R., Watters, J.L., Penrod, M.L., Feller, K.D., Davey, C.S., Ellsworth, E.D., Flanagan, R.L., Heitz, B.B., Moore, T., Nguyen, M.D.C., Roberts, A., Sutton, J., Sanguila, M.B., Linkem, C.W., Brown, R.M. & Siler, C.D. (2016) Additions to Philippine Slender Skinks of the Brachymeles bonitae Complex (Reptilia: Squamata: Scincidae) I: a new species from Lubang Island. Zootaxa 413…	2016	120.164	13.8
2	1	1	MIN	Gersava et al. 2020. Native and invasive alien anuran species in urbanized areas in Davao City, Philippines, with preliminary study of feeding biology. Biological Diversity and Conservation 13(1):1-8. 10.46309/biodicon.2020.729824	2020	125.486	7.0854
2	1	0	MIN	Gersava et al. 2020. Native and invasive alien anuran species in urbanized areas in Davao City, Philippines, with preliminary study of feeding biology. Biological Diversity and Conservation 13(1):1-8. 10.46309/biodicon.2020.729824	2020	125.519	7.1141
4	2	1		Goldberg, S. R. (2017). Parvoscincus steerei (Steere's Sphenomorphus), Reproduction. Herpetological Review, 48(4): 852	2017
4	1	1	MIN	Goldberg, S. R., Bursey, C. R. (2018). Rhacophorus pardalis (Panther flying frog), Endoparasite. Herpetological Review, 49(4): 730	2018	125.034	12.0526
4	2	1	MIN	Goldberg, S. R., Bursey, C. R. (2019). Cyrtodactylus sumuroi, Endoparasites. Herpetological Review 50(2): 372	2019	125.273	11.829
4	1	1	LUZ	Goldberg, S. R., Bursey, C. R. (2019). Platymantis dorsalis (Common Forest Frog), Endoparasites. Herpetological Review 50(2):341-342	2019	121.263	16.5652
4	1	1	LUZ	Goldberg, S. R., Bursey, C. R. (2020). Pulchrana similis (Laguna del Bay Frog), Endoparasites. Herpetological Review, 51(4):823	2020	121.404	15.7294
4	1	1	LUZ	Goldberg, S. R., Bursey, C. R. (2022). Sanguirana luzonensis (Luzon Frog), Endoparasites. Herpetological Review, 53(4): 658-659	2022	121.263	15.5662
4	2	1		Goldberg, S. R., Bursey, C. R. (2022). Tropidophorus grayi (Spiny Waterside Skink), Endoparasites. Herpetological Review, 53(4): 686	2022
4	2	1	LUZ	Goldberg, S., Bursery, C. (2018). Pinoyscincus jagori (Jagor's Sphenomorphus), Parasites. Herpetological Review, 49(3): 538	2018	123.7	13.3247
4	1	1		Goldberg, S., Bursey, C. R. Ansonia muelleri (Mueller's Stream Toad), Parasites. Herpetological Review 53(3): 463-464	2022
4	1	1		Goldberg, S.R., Bursey, C.R., Brown, R.M. & Siler, C.D. (2019) Gastrointestinal Helminths from Three Species of Limnonectes (Anura: Dicroglossidae) from the Philippines. Pacific Science 73, 177-186. https://doi.org/10.2984/73.1.9	2019
0	3	1		Gonzalez, J. C., Layusa, C. A., Afuang, L. E., Duya, M. M., et al. 2018. Review and update of the 2004 National List of Threatened Terrestrial Fauna of the Philippines. Sylvatrop: The Technical Journal of Philippine Ecosystems and Natural Resources, 28: 73–144.	2018
2	3	1	LUZ	Gonzalez, J.C.T., de Guia, A.P.O., Dimalibot, J.C., Pantua, K.V., Gustilo, W.O. & Bantayan, N.C. (2020) Understorey to canopy vertebrate fauna of a lowland evergreen forest in Mt. Makiling Forest Reserve, Philippines. Biodiversity Data Journal 8, e56999. https://doi.org/10.3897/BDJ.8.e56999	2020	121.192	14.1372
0	1	1		Gonzalez, P., Su, Y.-C., Siler, C.D., Barley, A.J., Sanguila, M.B., Diesmos, A.C. & Brown, R.M. (2014) Archipelago colonization by ecologically dissimilar amphibians: Evaluating the expectation of common evolutionary history of geographical diffusion in co-distributed rainforest tree frogs in islands of Southeast Asia. Molecular Phylogenetics and Evolution 72, 35-41. https://doi.org/10.1016/j.ymp…	2014
4	2	1	BAB	Griffing, A. H., Gamble, T., Heinicke, M. P., Brown, J. C., Siler, C. (2019). Lycodon alcalai, Diet. Herpetological Review, 50(3): 595	2019	121.447	19.2748
4	2	1	LUZ	Griffing, A.H., Gamble, T., Heinicke, M.P. and Brown, J.C. (2021). Trimeresurus flavomaculatus (Philippine Pit Viper) maximum body length. Herpetological Review 52(2): 437.	2021	121.447	19.2748
0	2	1		Grismer, L.L., Wood, P.L., Poyarkov, N.A., et al (2021). Phylogenetic partitioning of the third-largest vertebrate genus in the world, Cyrtodactylus Gray, 1827 (Reptilia; Squamata; Gekkonidae) and its relevance to taxonomy and conservation. Vertebrate Zoology, 71:101-154	2021
4	2	1	LUZ	Grofen, J., van der Ploeg, J., Telan, S. P., van Weerd, M. (2018). Rhinella marina (Cane Toad), Predation by a Crocodile. Herpetological Review, 49(3):520-521	2018	122.045	16.7933
0	2	1		Heinrich et al. 2021. Legal or unenforceable? Violations of trade regulations and the case of the Philippine Sailfin Lizard Hydrosaurus pustulatus (Reptilia: Squamata: Agamidae). Vol. 13 No. 6 (2021). https://doi.org/10.11609/jott.7269.13.6.18532-18543	2021
3	2	1	PAL	Heitz, B.B., Diesmos, A.C., Freitas, E.S., Ellsworth, E.D., Grismer, L.L., Aowphol, A., Brown, R.M. & Siler, C.D. (2016) A New Supple Skink, Genus Lygosoma (Reptilia: Squamata: Scincidae), from the Western Philippines. Herpetologica 72, 352-361. https://doi.org/10.1655/Herpetologica-D-16-00023.1	2016	118.665	9.74327
3	1	1	MIR	Herr, M.W., Vallejos, J.G., Meneses, C.G., Abraham, R.K., Otterholt, R., Siler, C.D., Rico, E.L.B. & Brown, R.M. (2021) A New, Morphologically Cryptic Species of Fanged Frog, Genus Limnonectes (Amphibia: Anura: Dicroglossidae), from Mindoro Island, Central Philippines. Ichthyology & Herpetology 109, 188-210. https://doi.org/10.1643/h2020095	2021	121.414	12.7354
0	1	1		Hertwig, S.T., Das, I., Schweizer, M., Brown, R. & Haas, A. (2011) Phylogenetic relationships of the Rhacophorus everetti-group and implications for the evolution of reproductive modes in Philautus (Amphibia: Anura: Rhacophoridae): Evolution of Sundaland Bush Frogs. Zoologica Scripta 41, 29-46. https://doi.org/10.1111/j.1463-6409.2011.00499.x	2011
4	1	1	LUZ	Hesed, K.M. (2009). Polypedates leucomystax (Common tree frog), Saurophagy. Herpetological Reviews, 40(2):208	2009	121.656	17.97
1	2	1	MIN	Huron, N. A., Realubit, N. D., Cobb, K. A., Brown, J. C., Bergmann, P., Morinaga, G., Diesmos, A. C., Diesmos, M. L., Brown, R. M., Siler, C. D. (2016) Discovery of New Island Populations of the Recently Described False Geckos (Pseudogekko pungkaypinit and Pseudogekko ditoy): Conservation Implications for the Eastern Philippines. Herpetological Review.	2016	125.293	11.8026
0	2	1		Innis, C., Conley, K., Gibbons, P., Stacy, N., et al. (2022). Veterinary Observations and Biological Specimen Use after a Massive Confiscation of Palawan Forest Turtles (Siebenrockiella leytensis)," Chelonian Conservation and Biology, 21(1), 46-62	2022
4	1	1	MIN	Jabon et al. 2019. Density and diet of invasive alien anuran species in a disturbed landscape: A case in the University of the Philippines Mindanao, Davao City, Philippines. Biodiversitas Journal of Biological Diversity 20(9):2554-2560. 10.13057/biodiv/d200917	2019	125.475	7.07945
0	2	1		Janssen, J. & Sy, E.Y. (2020) Note on the availability of Philippine Forest Turtle Siebenrockiella leytensis in online reptile markets. Palawan Scientist 12, 68-73.	2020
0	2	1		Janssen, J., Sy, E. (2022). A Naturalist's Guide to the Lizard of Southeast Asia. John Beaufoy Publishing.	2022
1	2	1	PAL	Jose, E., van Beijnen, J., Becira, J. & Pagliawan, H. (2020) Notes on the Rediscovery and Range Extension of the Palawan Wolf Gecko (Luperosaurus palawanensis, Brown and Alcala, 1978) in Palawan, Philippines. International Journal of Innovative Science and Research Technology.	2020	119.392	11.174
2	1	1	PAL	Jose, E.D. & van Beijnen, J. (2017) Notes on the forest frogs of Cleopatra's Needle Mountain Range, with special reference to the newly defined and expanded geographical range of Pelophryne albotaeniata (Barbour, 1938): fuel for the conservation of the forests of northern Palawan Island, Philippines. Journal of Natural History - National Museum of the Philippines 2, 33-37.	2017	118.998	10.0998
0	1	1		Khalighifar, A., Brown, R.M., Goyes Vallejos, J. & Peterson, A.T. (2021) Deep learning improves acoustic biodiversity monitoring and new candidate forest frog species identification (genus Platymantis) in the Philippines. Biodiversity and Conservation. https://doi.org/10.1007/s10531-020-02107-1	2021
3	2	1	SUL	Koch, A., Gaulke, M., Bohme, W. 2010. Unravelling the underestimated diversity of Philippine water monitor lizards (Squamata: Varanus salvator complex), with the description of two new species and a new subspecies. Zootaxa 2446: 1–54 (2010)	2010	119.877	5.1401
3	2	0	PAL	Koch, A., Gaulke, M., Bohme, W. 2010. Unravelling the underestimated diversity of Philippine water monitor lizards (Squamata: Varanus salvator complex), with the description of two new species and a new subspecies. Zootaxa 2446: 1–54 (2010)	2010	117.966	9.25395
4	2	1		Kuzmin, Y. & Tkach, V.V. (2011) Description of a New Species of Kurilonema (nematoda: Rhabdiasidae) from Lungs of the Skink Sphenomorphus Abdictus Aquilonius (reptilia: Squamata: Scincidae) in the Philippines. Journal of Parasitology 97, 506-512. https://doi.org/10.1645/GE-2578.1	2011
4	2	1		Kuzmin, Y., Tkach, V.V. & Bush, S.E. (2012) A New Species of Rhabdias (nematoda: Rhabdiasidae) from Agamid Lizards on Luzon Island, Philippines. Journal of Parasitology 98, 608-611. https://doi.org/10.1645/GE-3003.1	2012
2	3	1	BAT	Lacaste, A. V., Afuang, L. E., & Gonzalez, J. C. 2015. Comparison of herpetofaunal diversity among four major islands of Batanes Province, Northern Philippines. Journal of Nature Studies, 14(1): 36-46.	2015	121.838	20.7361
2	3	0	BAT	Lacaste, A. V., Afuang, L. E., & Gonzalez, J. C. 2015. Comparison of herpetofaunal diversity among four major islands of Batanes Province, Northern Philippines. Journal of Nature Studies, 14(1): 36-46.	2015	121.85	20.8028
2	3	0	BAT	Lacaste, A. V., Afuang, L. E., & Gonzalez, J. C. 2015. Comparison of herpetofaunal diversity among four major islands of Batanes Province, Northern Philippines. Journal of Nature Studies, 14(1): 36-46.	2015	121.998	20.4445
2	3	0	BAT	Lacaste, A. V., Afuang, L. E., & Gonzalez, J. C. 2015. Comparison of herpetofaunal diversity among four major islands of Batanes Province, Northern Philippines. Journal of Nature Studies, 14(1): 36-46.	2015	122.008	20.4526
2	3	0	BAT	Lacaste, A. V., Afuang, L. E., & Gonzalez, J. C. 2015. Comparison of herpetofaunal diversity among four major islands of Batanes Province, Northern Philippines. Journal of Nature Studies, 14(1): 36-46.	2015	121.941	20.3994
2	3	0	BAT	Lacaste, A. V., Afuang, L. E., & Gonzalez, J. C. 2015. Comparison of herpetofaunal diversity among four major islands of Batanes Province, Northern Philippines. Journal of Nature Studies, 14(1): 36-46.	2015	121.866	20.3396
2	3	0	BAT	Lacaste, A. V., Afuang, L. E., & Gonzalez, J. C. 2015. Comparison of herpetofaunal diversity among four major islands of Batanes Province, Northern Philippines. Journal of Nature Studies, 14(1): 36-46.	2015	121.867	20.3425
2	3	0	BAT	Lacaste, A. V., Afuang, L. E., & Gonzalez, J. C. 2015. Comparison of herpetofaunal diversity among four major islands of Batanes Province, Northern Philippines. Journal of Nature Studies, 14(1): 36-46.	2015	121.817	20.3003
2	2	1	LUZ	Lagat, R.D. (2009) A Taxonomic Account of Lizards Along Established Trails in Mts. Palay-Palay Mataas-Na-Gulod Protected Landscape, Luzon Island, Philippines. Philippine Journal of Systematic Biology 3.	2009	120.667	14.25
4	2	1	LUZ	Lagat, R.D. (2011) Notes on the Natural History of Some Lizards in the Remaining Forest Patches of Cavite, Luzon Island, Philippines. Philippine Journal of Systematic Biology.	2011	120.667	14.25
0	2	1		Leviton, A.E., Brown, R.M. & Siler, C.D. (2014) The Dangerously Venomous Snakes of the Philippine Archipelago with Identification Keys and Species Accounts. In: G. C. Williams and T. M. Gosliner (Eds), The Coral Triangle: The 2011 Hearst Philippine Biodiversity Expedition. California Academy of Sciences, San Francisco, California, pp. 473-530.	2014
0	2	1		Leviton, A.E., Siler, C.D., Weinell, J.L. & Brown, R.M. (2018) Synopsis of the Snakes of the Philippines: A Synthesis of Data from Biodiversity Repositories, Field Studies, and the Literature. Proceeding of the California Academy of Sciences 64.	2018
0	2	1		Lillywhite, H.B. 2019. The unusual biology of marine file snakes with a perspective for the conservation of Acrochordus granulatus. Philippine Journal of Systematic Biology. DOI 10.26757/pjsb2020b14010	2019
3	2	1	LUZ	Linkem, C.W. & Brown, R.M. (2013) Systematic revision of the Parvoscincus decipiens (Boulenger, 1894) complex of Philippine forest skinks (Squamata: Scincidae: Lygosominae) with descriptions of seven new species. Zootaxa 3700, 501-533. https://doi.org/10.11646/zootaxa.3700.4.1	2013	122.111	18.219
3	2	0	LUZ	Linkem, C.W. & Brown, R.M. (2013) Systematic revision of the Parvoscincus decipiens (Boulenger, 1894) complex of Philippine forest skinks (Squamata: Scincidae: Lygosominae) with descriptions of seven new species. Zootaxa 3700, 501-533. https://doi.org/10.11646/zootaxa.3700.4.1	2013	122.787	14.0394
3	2	0	LUZ	Linkem, C.W. & Brown, R.M. (2013) Systematic revision of the Parvoscincus decipiens (Boulenger, 1894) complex of Philippine forest skinks (Squamata: Scincidae: Lygosominae) with descriptions of seven new species. Zootaxa 3700, 501-533. https://doi.org/10.11646/zootaxa.3700.4.1	2013	121.507	15.6537
3	2	0	LUZ	Linkem, C.W. & Brown, R.M. (2013) Systematic revision of the Parvoscincus decipiens (Boulenger, 1894) complex of Philippine forest skinks (Squamata: Scincidae: Lygosominae) with descriptions of seven new species. Zootaxa 3700, 501-533. https://doi.org/10.11646/zootaxa.3700.4.1	2013	121.231	14.15
3	2	0	LUZ	Linkem, C.W. & Brown, R.M. (2013) Systematic revision of the Parvoscincus decipiens (Boulenger, 1894) complex of Philippine forest skinks (Squamata: Scincidae: Lygosominae) with descriptions of seven new species. Zootaxa 3700, 501-533. https://doi.org/10.11646/zootaxa.3700.4.1	2013	121.512	14.0565
3	2	0	LUZ	Linkem, C.W. & Brown, R.M. (2013) Systematic revision of the Parvoscincus decipiens (Boulenger, 1894) complex of Philippine forest skinks (Squamata: Scincidae: Lygosominae) with descriptions of seven new species. Zootaxa 3700, 501-533. https://doi.org/10.11646/zootaxa.3700.4.1	2013	121.223	16.4394
3	2	0	LUZ	Linkem, C.W. & Brown, R.M. (2013) Systematic revision of the Parvoscincus decipiens (Boulenger, 1894) complex of Philippine forest skinks (Squamata: Scincidae: Lygosominae) with descriptions of seven new species. Zootaxa 3700, 501-533. https://doi.org/10.11646/zootaxa.3700.4.1	2013	121.327	15.66
0	2	1		Linkem, C.W., Brown, R.M., Siler, C.D., Evans, B.J., Austin, C.C., Iskandar, D.T., Diesmos, A.C., Supriatna, J., Andayani, N. & McGuire, J.A. (2013) Stochastic faunal exchanges drive diversification in widespread Wallacean and Pacific island lizards (Squamata: Scincidae: Lamprolepis smaragdina ) M. Ebach (Ed). Journal of Biogeography 40, 507-520. https://doi.org/10.1111/jbi.12022	2013
3	2	1	PAL	Linkem, C.W., Diesmos, A.C. & Brown, R.M. (2010a) A New Species of Scincid Lizard (Genus Sphenomorphus) from Palawan Island, Philippines. Herpetologica 66, 67-79. https://doi.org/10.1655/08-074.1	2010	117.659	8.8126
0	2	1		Linkem, C.W., Diesmos, A.C. & Brown, R.M. (2011) Molecular systematics of the Philippine forest skinks (Squamata: Scincidae: Sphenomorphus): testing morphological hypotheses of interspecific relationships. Zoological Journal of the Linnean Society 163, 1217-1243. https://doi.org/10.1111/j.1096-3642.2011.00747.x	2011
0	2	1		Linkem, C.W., Hesed, K.M., Diesmos, A.C. & Brown, R.M. (2010b) Species boundaries and cryptic lineage diversity in a Philippine forest skink complex (Reptilia; Squamata; Scincidae: Lygosominae). Molecular Phylogenetics and Evolution 56, 572-585. https://doi.org/10.1016/j.ympev.2010.03.043	2010
3	2	1	LUZ	Linkem, C.W., Siler, C.D., Diesmos, A.C. & Brown, R.M. (2010c) A new species of Gekko (Squamata: Gekkonidae) from central Luzon Island, Philippines. Zootaxa 2396, 37-94.	2010	121.072	15.1084
4	1	1	MIN	Lorenzo, A. N. II, Sy, E., Diesmos, A. (2017). Leptobrachium lumadorum (Mindanao Litter Frog), Predation. Herpetological Review, 48(2): 409-410	2012	122.068	6.98389
4	1	1	MIN	Magdua, A., Fernandez, J., Manuel-Santos, M., & Sanguila, M. (2022). Predation on the Fanged Frog, Limnonectes magnus (Stejneger, 1910), by a Mindanao-endemic freshwater crab, Isolapotamon mindanaoense (Rathbun, 1904), in tropical forests of Mt. Magdiwata, Agusan del Sur, eastern Mindanao Island, Philippines. Herpetology Notes, 15, 559-563. chrome-extension://oemmndcbldboiebfnladdacbdfmadadm/http…	2022	125.986	8.4734
4	2	1	MIN	Magdua, A., Plaza, J. L., Gevertas, I. L. G., Caseñas, M. C. L., Cullantes, N M., Amarille, A. L., Sanguila, M. (2021). Dendrelaphis philippinensis (Philippine bronxe-back tree snake), Diet. Herpetological Review 52(3): 663	2021	125.919	8.236
4	2	1	MIN	Maglangit et al. 2021. New distribution record, ecology and tail trifurcation of Cyrtodactylus mamanwa (Gekkonidae) on Dinagat Islands, Philippines. Herpetozoa 34(3):175-181. 10.3897/herpetozoa.34.e67196	2021	125.516	10.0202
4	2	1	MIN	Maglangit et al. 2021. Novel cave habitat used by the cryptic lizard Pinoyscincus abdictus abdictus (Squamata: Scincidae) on Dinagat Islands, Philippines. Phyllomedusa Journal of Herpetology 20(1):99-104. 10.11606/issn.2316-9079.v20i1p99-104	2021	125.567	10.3613
1	2	1	MIN	Maglangit et al. 2021. Range extension of the White-lined Smooth-scaled Gecko (Lepidodactylus herrei) and predation by the Paradise Tree Snake (Chrysopelea paradisi variabilis), Unib Island, Philippines. SONORAN HERPETOLOGIST 34 (1) 2021	2021	125.516	10.0202
1	2	1	MIN	Maglangit et al. 2021. Range extension of the White-lined Smooth-scaled Gecko (Lepidodactylus herrei) and predation by the Paradise Tree Snake (Chrysopelea paradisi variabilis), Unib Island, Philippines. SONORAN HERPETOLOGIST 34 (1) 2021	2021	125.516	10.0207
4	1	1	MIN	Maglangit et al. 2022. Leech parasitism on the Mindanao foot-flagging frog Staurois natator (Günther, 1858) on Mindanao Island, Philippines. Herpetology Notes 13:313-316	2022	126.142	6.73688
2	3	1	MIN	Maglangit, E. P. T., Nuñeza, O. M. ., Coritico, F. P., Medecilo-Guiang, M. M. P. ., Mohagan, A. B. ., Patano Jr., R. R. ., & Amoroso, V. B. . (2022). Richness and distribution of reptiles and amphibians in the tropical lowland habitats of Mt. Agad-Agad, Iligan City, Southern Philippines. Reptiles & Amphibians, 29(1), 413–425. https://doi.org/10.17161/randa.v29i1.18130	2022	124.269	8.22141
2	3	0	MIN	Maglangit, E. P. T., Nuñeza, O. M. ., Coritico, F. P., Medecilo-Guiang, M. M. P. ., Mohagan, A. B. ., Patano Jr., R. R. ., & Amoroso, V. B. . (2022). Richness and distribution of reptiles and amphibians in the tropical lowland habitats of Mt. Agad-Agad, Iligan City, Southern Philippines. Reptiles & Amphibians, 29(1), 413–425. https://doi.org/10.17161/randa.v29i1.18130	2022	124.272	8.2099
2	3	0	MIN	Maglangit, E. P. T., Nuñeza, O. M. ., Coritico, F. P., Medecilo-Guiang, M. M. P. ., Mohagan, A. B. ., Patano Jr., R. R. ., & Amoroso, V. B. . (2022). Richness and distribution of reptiles and amphibians in the tropical lowland habitats of Mt. Agad-Agad, Iligan City, Southern Philippines. Reptiles & Amphibians, 29(1), 413–425. https://doi.org/10.17161/randa.v29i1.18130	2022	124.271	8.20107
2	3	0	MIN	Maglangit, E. P. T., Nuñeza, O. M. ., Coritico, F. P., Medecilo-Guiang, M. M. P. ., Mohagan, A. B. ., Patano Jr., R. R. ., & Amoroso, V. B. . (2022). Richness and distribution of reptiles and amphibians in the tropical lowland habitats of Mt. Agad-Agad, Iligan City, Southern Philippines. Reptiles & Amphibians, 29(1), 413–425. https://doi.org/10.17161/randa.v29i1.18130	2022	124.267	8.2067
1	2	1	WST	Malaki, A.B.B., Alcazar, S.M.T., Lillo, E.P., Rosales, R.C., Redoblado, B.A., Diaz, J.L.B. and Buot, I.E., Jr. (2020). First distribution record of Northern Philippine Temple Pitviper (Tropidolaemus subannulatus Gray, 1842) on Cebu Island, Philippines. Philippine Journal of Science 149(3): 671-675.	2020	123.504	9.92352
4	2	1	WST	Marek, C., Bissantz, N., Curio, E., Siegert, A., Tacud, B. & Ziggel, D. (2010) Spatial orientation of the Philippine bent-toed gecko (Cyrtodactylus philippinicus) in relation to its home range. Salamandra 46, 93-97.	2010	121.967	11.8199
0	1	1		Matsui, M. 2019. A New Species of Pelophryne from Malay Peninsula (Anura, Bufonidae). Current Herpetology, 38(2):128-139 (2019). https://doi.org/10.5358/hsj.38.128	2019
0	2	1		McDonald, Peter J., Rafe M. Brown, Fred Kraus, Philip Bowles, Umilaela Arifin, Samuel J. Eliades, Robert N. Fisher et al. "Cryptic extinction risk in a western Pacific lizard radiation." Biodiversity and Conservation (2022): 1-18. https://link.springer.com/article/10.1007/s10531-022-02412-x	2022
2	3	1	LUZ	Mcleod, D.S., Siler, C.D., Diesmos, A.C., Diesmos, M.L., Garcia, V.S., Arkonceo, A.O., Balaquit, K.L., Uy, C.C., Villaseran, M.M. & Yarra, E.C. (2011) Amphibians and Reptiles of Luzon Island, V: The Herpetofauna of Angat Dam Watershed, Bulacan Province, Luzon Island, Philippines. Asian Herpetological Research 2.	2011	121.15	14.904
2	3	0	LUZ	Mcleod, D.S., Siler, C.D., Diesmos, A.C., Diesmos, M.L., Garcia, V.S., Arkonceo, A.O., Balaquit, K.L., Uy, C.C., Villaseran, M.M. & Yarra, E.C. (2011) Amphibians and Reptiles of Luzon Island, V: The Herpetofauna of Angat Dam Watershed, Bulacan Province, Luzon Island, Philippines. Asian Herpetological Research 2.	2011	121.208	14.9316
2	3	0	LUZ	Mcleod, D.S., Siler, C.D., Diesmos, A.C., Diesmos, M.L., Garcia, V.S., Arkonceo, A.O., Balaquit, K.L., Uy, C.C., Villaseran, M.M. & Yarra, E.C. (2011) Amphibians and Reptiles of Luzon Island, V: The Herpetofauna of Angat Dam Watershed, Bulacan Province, Luzon Island, Philippines. Asian Herpetological Research 2.	2011	121.203	15.0333
2	3	0	LUZ	Mcleod, D.S., Siler, C.D., Diesmos, A.C., Diesmos, M.L., Garcia, V.S., Arkonceo, A.O., Balaquit, K.L., Uy, C.C., Villaseran, M.M. & Yarra, E.C. (2011) Amphibians and Reptiles of Luzon Island, V: The Herpetofauna of Angat Dam Watershed, Bulacan Province, Luzon Island, Philippines. Asian Herpetological Research 2.	2011	121.047	14.916
0	2	1		Mendyk, R. (2022). Reproductive notes on McGregor's Pitviper, Trimeresurus mcgregori Taylor 1919. Reptiles & Amphibians, 29(1), 359-361. chrome-extension://oemmndcbldboiebfnladdacbdfmadadm/https://journals.ku.edu/reptilesandamphibians/article/download/18271/16951	2022
0	2	1		Meneses, C.G. (2020) Molecular phylogenetic estimates of evolutionary affinities and the first reports of phenotypic variation in two secretive, endemic reptiles from the Romblon Island Group, central Philippines) from Luzon Island, the Philippines. Philippine Journal of Systematic Biology 14. https://doi.org/10.26757/pjsb2020b14002	2020
2	3	1	RIG	Meneses, C.G., Siler, C., Alviola, P. A., Balatibat, J. B., Gonzalez, J. C. T., Brown, R (2022) Amphibian and reptile diversity along a ridge-to-reef elevational gradient on a small isolated oceanic island of the central Philippines, Check List, 18(5):941-984 https://doi.org/10.15560/18.5.941	2022	122.55	12.4814
2	3	0	RIG	Meneses, C.G., Siler, C., Alviola, P. A., Balatibat, J. B., Gonzalez, J. C. T., Brown, R (2022) Amphibian and reptile diversity along a ridge-to-reef elevational gradient on a small isolated oceanic island of the central Philippines, Check List, 18(5):941-984 https://doi.org/10.15560/18.5.941	2022	122.544	12.4547
2	3	0	RIG	Meneses, C.G., Siler, C., Alviola, P. A., Balatibat, J. B., Gonzalez, J. C. T., Brown, R (2022) Amphibian and reptile diversity along a ridge-to-reef elevational gradient on a small isolated oceanic island of the central Philippines, Check List, 18(5):941-984 https://doi.org/10.15560/18.5.941	2022	122.549	12.4475
2	3	0	RIG	Meneses, C.G., Siler, C., Alviola, P. A., Balatibat, J. B., Gonzalez, J. C. T., Brown, R (2022) Amphibian and reptile diversity along a ridge-to-reef elevational gradient on a small isolated oceanic island of the central Philippines, Check List, 18(5):941-984 https://doi.org/10.15560/18.5.941	2022	122.554	12.4336
2	3	0	RIG	Meneses, C.G., Siler, C., Alviola, P. A., Balatibat, J. B., Gonzalez, J. C. T., Brown, R (2022) Amphibian and reptile diversity along a ridge-to-reef elevational gradient on a small isolated oceanic island of the central Philippines, Check List, 18(5):941-984 https://doi.org/10.15560/18.5.941	2022	122.557	12.4292
4	2	1		Meneses, C.G. 2021. Ophiophagy in the Philippine endemic Luzon False CoralSnake Hemibungarus calligaster (Wiegmann, 1834) on Gervais’ Reed SnakeCalamaria gervaisii Dumeril, Bibron, and Dumeril, 1854 and the importanceof the Rabor Collection in Philippine natural history.Laksambuhay 7: 18–21.	2021
				Meneses, C.G., J.C.T. Gonzalez, P.A. Alviola, J.A. Parcon, Cosico, E., and Brown, R. M. 2020. First Record of the Northern Sierra Madre Forest Monitor Varanus bitatawa in Ilocos Norte Province, northwestern Philippines. Herpetogical Review.	2020
4	1	1	MIN	Mesias, J.J.A., Pujeda, J.N., Dela Cruz, C.J.P., Toscano, S.O.N.B. and Binaday, J.W.B. (2021). Pulchrana grandocula (Big-eyed Frog) amplectant call and habitat use. Herpetological Review 52(1): 119-120.	2021	122.758	7.8825
0	2	1		Murray-Dickson et al. 2017. Phylogeography of the reticulated python (Malayopython reticulatus ssp.): Conservation implications for the worlds’ most traded snake species. PLoS ONE 12(8): e0182049. https://doi.org/10.1371/journal.pone.0182049	2017
2	3	1	MIN	Nuñeza, O., Ates, F.B., Alicante, A.A. 2010. Distribution of endemic and threatened herpetofauna in Mt. Malindang, Mindanao, Philippines. Biodivers Conserv (2010) 19:503–518. 10.1007/s10531-009-9742-z	2010	123.649	8.22381
1	2	1	BAT	O'Shea, M., Lazell, J.D. (2008). Python reticulatus. Herpetological Review, (39)4:486	2008	121.833	20.75
0	2	1		Oaks, J.R., Siler, C.D. & Brown, R.M. (2019) The comparative biogeography of Philippine geckos challenges predictions from a paradigm of climate-driven vicariant diversification across an island archipelago. Evolution; International Journal of Organic Evolution, 1151-1167. https://doi.org/10.1111/evo.13754	2019
0	2	1		Oaks, J.R., Wood, P.L., Siler, C.D., Brown, R.M., 2022. Generalizing Bayesian phylogenetics to infer shared evolutionary events. Proceedings of the National Academy of Sciences 119, e2121036119. https://doi.org/10.1073/pnas.2121036119	2022
0	2	1		Oliver, P.M., Brown, R.M., Kraus, F., Rittmeyer, E., Travers, S.L. & Siler, C.D. (2018) Lizards of the lost arcs: mid-Cenozoic diversification, persistence and ecological marginalization in the West Pacific. Proc. R. Soc. B 285, 20171760. https://doi.org/10.1098/rspb.2017.1760	2018
2	3	1	BAB	Oliveros, C.H., Ota, H., Crombie, R.I. & Brown, R.M. (2011) The Herpetofauna of the Babuyan group of islands, northern Philippines. Scientific Publications of the Natural History Museum of the University of Kansas 43, 1-20.	2011	121.899	18.929
2	3	0	BAB	Oliveros, C.H., Ota, H., Crombie, R.I. & Brown, R.M. (2011) The Herpetofauna of the Babuyan group of islands, northern Philippines. Scientific Publications of the Natural History Museum of the University of Kansas 43, 1-20.	2011	121.865	18.908
2	3	0	BAB	Oliveros, C.H., Ota, H., Crombie, R.I. & Brown, R.M. (2011) The Herpetofauna of the Babuyan group of islands, northern Philippines. Scientific Publications of the Natural History Museum of the University of Kansas 43, 1-20.	2011	121.837	18.901
2	3	0	BAB	Oliveros, C.H., Ota, H., Crombie, R.I. & Brown, R.M. (2011) The Herpetofauna of the Babuyan group of islands, northern Philippines. Scientific Publications of the Natural History Museum of the University of Kansas 43, 1-20.	2011	121.912	19.513
2	3	0	BAB	Oliveros, C.H., Ota, H., Crombie, R.I. & Brown, R.M. (2011) The Herpetofauna of the Babuyan group of islands, northern Philippines. Scientific Publications of the Natural History Museum of the University of Kansas 43, 1-20.	2011	121.953	19.561
2	3	0	BAB	Oliveros, C.H., Ota, H., Crombie, R.I. & Brown, R.M. (2011) The Herpetofauna of the Babuyan group of islands, northern Philippines. Scientific Publications of the Natural History Museum of the University of Kansas 43, 1-20.	2011	121.409	19.294
2	3	0	BAB	Oliveros, C.H., Ota, H., Crombie, R.I. & Brown, R.M. (2011) The Herpetofauna of the Babuyan group of islands, northern Philippines. Scientific Publications of the Natural History Museum of the University of Kansas 43, 1-20.	2011	121.448	19.325
2	3	0	BAB	Oliveros, C.H., Ota, H., Crombie, R.I. & Brown, R.M. (2011) The Herpetofauna of the Babuyan group of islands, northern Philippines. Scientific Publications of the Natural History Museum of the University of Kansas 43, 1-20.	2011	121.245	19.064
2	3	0	BAB	Oliveros, C.H., Ota, H., Crombie, R.I. & Brown, R.M. (2011) The Herpetofauna of the Babuyan group of islands, northern Philippines. Scientific Publications of the Natural History Museum of the University of Kansas 43, 1-20.	2011	121.241	19.085
2	3	0	BAB	Oliveros, C.H., Ota, H., Crombie, R.I. & Brown, R.M. (2011) The Herpetofauna of the Babuyan group of islands, northern Philippines. Scientific Publications of the Natural History Museum of the University of Kansas 43, 1-20.	2011	121.283	18.873
2	3	0	BAB	Oliveros, C.H., Ota, H., Crombie, R.I. & Brown, R.M. (2011) The Herpetofauna of the Babuyan group of islands, northern Philippines. Scientific Publications of the Natural History Museum of the University of Kansas 43, 1-20.	2011	121.255	18.872
2	3	0	BAB	Oliveros, C.H., Ota, H., Crombie, R.I. & Brown, R.M. (2011) The Herpetofauna of the Babuyan group of islands, northern Philippines. Scientific Publications of the Natural History Museum of the University of Kansas 43, 1-20.	2011	121.261	18.881
2	3	0	BAB	Oliveros, C.H., Ota, H., Crombie, R.I. & Brown, R.M. (2011) The Herpetofauna of the Babuyan group of islands, northern Philippines. Scientific Publications of the Natural History Museum of the University of Kansas 43, 1-20.	2011	121.218	18.982
1	1	0	MIN	Olson, C.A., Diesmos, A.C., Beard, K. H. (2014). Eleutherodactylus planirostris (Greenhouse frog). Herpetological Review 45(5): 652-653	2014	125.609	7.09697
0	2	1		Ord, T.J. & Klomp, D.A. (2014) Habitat partitioning and morphological differentiation: the Southeast Asian Draco lizards and Caribbean Anolis lizards compared. Oecologia 175, 651-666. https://doi.org/10.1007/s00442-014-2921-y	2014
1	1	1	MIN	Pagente JM, Balaba KL, Peralta SA, Buenavista DP, Sy EY (2016) Geographic distribution: Kaloula pulchra (Asiatic Painted Frog): Philippines, Mindanao Island, Bukidnon Province. Herpetological Review 47: 248.	2016	125.254	7.94817
0	2	1		Paghubasan, J., Aoki, Y., Tiglao, P. J., Sarmiento, M. J., Tan, M. A., Sarsalijo, M. S., ... & Warrell, D. A. (2022). A case series of samar cobra, Naja samarensis peters, 1861 (Elapidae) envenomation. Toxicon, 107008. https://www.sciencedirect.com/science/article/pii/S0041010122003592?casa_token=rDCMbwFYCewAAAAA:h_ESdWCfgcekZ6cKaWV2yYZtcPAPlLMt49N9Sz-rfoar5q061e6-7OFE1okVABaJGcOTVTnrsNQ	2022
2	1	1	LUZ	Pelingen, A.L., Flores, C.A., Briz, A.J., Hipol, R. and Austria, C. (2021). Rapid survey of anuran species in Baguio-Benguet area and isolation of their fungal symbionts. Philippine Journal of Science 150(S1): 303-308.	2021	120.502	16.4475
2	1	0	LUZ	Pelingen, A.L., Flores, C.A., Briz, A.J., Hipol, R. and Austria, C. (2021). Rapid survey of anuran species in Baguio-Benguet area and isolation of their fungal symbionts. Philippine Journal of Science 150(S1): 303-308.	2021	120.576	16.4472
2	1	0	LUZ	Pelingen, A.L., Flores, C.A., Briz, A.J., Hipol, R. and Austria, C. (2021). Rapid survey of anuran species in Baguio-Benguet area and isolation of their fungal symbionts. Philippine Journal of Science 150(S1): 303-308.	2021	120.613	16.4016
2	1	0	LUZ	Pelingen, A.L., Flores, C.A., Briz, A.J., Hipol, R. and Austria, C. (2021). Rapid survey of anuran species in Baguio-Benguet area and isolation of their fungal symbionts. Philippine Journal of Science 150(S1): 303-308.	2021	120.6	16.4057
2	1	0	LUZ	Pelingen, A.L., Flores, C.A., Briz, A.J., Hipol, R. and Austria, C. (2021). Rapid survey of anuran species in Baguio-Benguet area and isolation of their fungal symbionts. Philippine Journal of Science 150(S1): 303-308.	2021	120.613	16.3758
1	1	1	MIN	Peralta SA, Pagente JM, Balaba KL, Buenavista DP, Sy EY (2016) Geographic distribution: Hoplobatrachus rugulosus (East Asian Bullfrog): Philippines, Mindanao Island, Bukidnon Province. Herpetological Review 47: 247.	2016	125.115	7.90483
4	2	1	LUZ	Phenix, E., Phenix, J.W., Siler, C.D., Brown, R.M. & Diesmos, A.C. (2011) Hologerrhum philipinum-reproductive mode. Herpetological Review, 614.	2011	121.206	14.9323
0	1	1		Pili, A.N., Supsup, C., Sy, E.Y., Diesmos, M.L.L. & Diesmos, A. C. (2019a) Spatial dynamics of invasion and distribution of alien frogs in a biodiversity hotspot archipelago. In: C. R. Veitch, M. N. Clout, A. R. Martin, J. C. Russell, and C. J. West (Eds), Island invasives: scaling up to meet the challenge. International Union for Conservation of Nature and Natural Resources, Gland, Switzerland, …	2019
0	2	1		Pili, A.N., Sy, E.Y., Diesmos, M.L.L. & Diesmos, A.C. (2019b) Island Hopping in a Biodiversity Hotspot Archipelago: Reconstructed Invasion History and Updated Status and Distribution of Alien Frogs in the Philippines1. Pacific Science 73, 321-343.	2019
0	2	1		Pili, A.N., Tingley, R., Sy, E.Y., Diesmos, M.L.L. & Diesmos, A.C. (2020) Niche shifts and environmental non-equilibrium undermine the usefulness of ecological niche models for invasion risk assessments. Scientific Reports 10, 7972. https://doi.org/10.1038/s41598-020-64568-2	2020
4	1	1	MIN	Pitogo, K. M. E., and Saavedra, A.J.L. 2021. Rediscovery of Guttman’s Stream Frog, Pulchrana guttmani (Brown, 2015) from the mountains of southern Mindanao, Philippines. Herpetology Notes, 14: 163–167.	2021	124.631	6.21257
2	3	1	MIN	Pitogo, K.M.E., Saavedra, A.J.L., and Afuang, L.E. 2021. Amphibians and reptiles of Mount Busa, Sarangani Province: a glimpse of the herpetological community of southern Mindanao, Philippines. Philippine Journal of Science 150(5): 1279–1306.	2021	124.648	6.089
2	3	0	MIN	Pitogo, K.M.E., Saavedra, A.J.L., and Afuang, L.E. 2021. Amphibians and reptiles of Mount Busa, Sarangani Province: a glimpse of the herpetological community of southern Mindanao, Philippines. Philippine Journal of Science 150(5): 1279–1306.	2021	124.673	6.0927
2	3	0	MIN	Pitogo, K.M.E., Saavedra, A.J.L., and Afuang, L.E. 2021. Amphibians and reptiles of Mount Busa, Sarangani Province: a glimpse of the herpetological community of southern Mindanao, Philippines. Philippine Journal of Science 150(5): 1279–1306.	2021	124.684	6.10927
0	1	1		Pitogo, K.M.E., Saavedra, A.J.L., Aurellado, M.E.B., de Guia, A.P.O. & Afuang, L.E. (2021) Functional traits and environment drive montane amphibian distribution in the southern Philippines. Biodiversity and Conservation. https://doi.org/10.1007/s10531-021-02299-0	2021
4	2	1	MIN	Pitogo, K.M.E., Senarillos, T.L.P., Tubera, M.N. & Barley, A.J. (2020) New habitat and altitudinal records for the enigmatic Eutropis englei Taylor, 1925 in southern Mindanao, Philippines. Herpetology Notes 13, 1045-1048.	2020	124.499	6.16891
4	2	0	MIN	Pitogo, K.M.E., Senarillos, T.L.P., Tubera, M.N. & Barley, A.J. (2020) New habitat and altitudinal records for the enigmatic Eutropis englei Taylor, 1925 in southern Mindanao, Philippines. Herpetology Notes 13, 1045-1048.	2020	124.514	6.14167
4	2	1	MIN	Pitogo, K.M.E.2021. Natural history notes on the elusive Taylor’s Burrowing Snake, Pseudorabdion taylori Leviton and Brown 1959, from southern Mindanao, Philippines. Herpetology Notes 14: 759–763.	2021	124.678	6.1002
4	2	0	MIN	Pitogo, K.M.E.2021. Natural history notes on the elusive Taylor’s Burrowing Snake, Pseudorabdion taylori Leviton and Brown 1959, from southern Mindanao, Philippines. Herpetology Notes 14: 759–763.	2021	124.502	6.1781
2	1	1	MIN	Plaza, J.L. & Sanguila, M.B. (2015) Preliminary Report on the Anurans of Mount Hilong-hilong, Agusan Del Norte, Eastern Mindanao, Philippines. Asian Herpetological Research 6, 18-33.	2015	125.665	9.0723
2	1	0	MIN	Plaza, J.L. & Sanguila, M.B. (2015) Preliminary Report on the Anurans of Mount Hilong-hilong, Agusan Del Norte, Eastern Mindanao, Philippines. Asian Herpetological Research 6, 18-33.	2015	125.69	9.0723
4	1	1	MIN	Plaza, J.L., Metillo, E.B. & Sanguila, M.B. (2021) Trophic ecology of syntopic anurans of tropical stream communities. Journal of Tropical Ecology 37, 109-117. https://doi.org/10.1017/S0266467421000158	2021	125.667	8.97375
4	1	1	PAL	Plaza, J.L., Metillo, E.B. & Sanguila, M.B. (2021) Trophic ecology of syntopic anurans of tropical stream communities. Journal of Tropical Ecology 37, 109-117. https://doi.org/10.1017/S0266467421000158	2022	125.705	9.04936
4	2	1	PAL	Poonian, C., Ramilo, R.V., Lopez, D.D. 2016. Diversity, habitat distribution and indigenous hunting of marine turtles in the Calamian Islands, Palawan, Republic of the Philippines. Journal of Asia-Pacific Biodiversity 9(1). 10.1016/j.japb.2015.12.006	2016	119.88	12.2367
4	2	0	PAL	Poonian, C., Ramilo, R.V., Lopez, D.D. 2016. Diversity, habitat distribution and indigenous hunting of marine turtles in the Calamian Islands, Palawan, Republic of the Philippines. Journal of Asia-Pacific Biodiversity 9(1). 10.1016/j.japb.2015.12.006	2016	120.292	12.0246
4	2	0	PAL	Poonian, C., Ramilo, R.V., Lopez, D.D. 2016. Diversity, habitat distribution and indigenous hunting of marine turtles in the Calamian Islands, Palawan, Republic of the Philippines. Journal of Asia-Pacific Biodiversity 9(1). 10.1016/j.japb.2015.12.006	2016	119.956	11.8551
0	1	1		Que, G.C.L., Ong, P.S., Fontanilla, I.K.C. and Sy, E.Y. (2020). Tracing the source of the non-native Philippine population of the Greenhouse Frog Eleutherodactylus planirostris (Cope, 1862) through DNA barcodes. Science Diliman 32(1): 88-115.	2020
2	3	1	MIN	Quibod et al. 2021. Terrestrial vertebrates in modified landscapes in northeastern Mindanao, Philippines. Journal of Animal Diversity 3(3):72-85. 10.52547/JAD.2021.3.3.6	2021	125.561	10.125
2	3	0	MIN	Quibod et al. 2021. Terrestrial vertebrates in modified landscapes in northeastern Mindanao, Philippines. Journal of Animal Diversity 3(3):72-85. 10.52547/JAD.2021.3.3.6	2021	125.561	10.1082
1	1	1	MIN	Quibod, M. N. R., Sy, E. (2018). Kaloula pulchra (Asiatic Painted Frog), Boracay Island: Aklan Province: Municipality of Malay. Herpetological Review 49(1): 69-70	2018	121.912	11.9854
0	2	1		Ragaza, J.A., Velasquez, S.F., Asuncion, M.S.M., Torres, E.M.F., Manalo, R. and Freitag, H. (2021). Serum biochemical profile of captive-bred Philippine Crocodiles (Crocodylus mindorensis Schmidt, 1935) sub-adults. Philippine Journal of Science 150(3): 941-946.	2021
0	2	1		Rasmussen et al. 2021. Viviparous sea snakes can be used as bioindicators for diverse marine environments. Philippine Journal of Systematic Biology 14(2):1-16. 10.26757/pjsb2020b14013.	2021
1	2	1	MIN	Rasmussen, A. R., Ineich, I. (2010). Species Diversity in the Genus Emydocephalus Krefft, 1869 (Serpentes, Elapidae, Hydrophiinae): Insight from Morphology and Anatomy. Herpetological Reviews, 41(3): 285-290	2010	123.808	9.59801
4	2	1	MIN	Ravalo et al. 2019. Predation of Samar Cobra Naja samarensis Peters, 1861 on the invasive Cane Toad Rhinella marina (Linnaeus, 1758) in Davao City, Philippines. Vol. 12 (2019)	2019	125.495	7.0795
1	2	1	MIN	Realubit, N.D.C. (2015) Geographic Distribution: Draco mindanensis from Samar. Herpetological Review, 46(2): 216	2015	125.282	11.8311
1	2	1	MIN	Realubit, NDC, Diesmos, ML, Lorenzo, A, De Layola, LA, Diesmos, AC, Brown, JC, Brown, RM, Bergmann, P, Morinaga, G, Siler, CD, Huron, NA, Siler, J. 2016. Brachymeles samarensis (Brown’s Short-legged Skink). Herpetological Review 47(1):80.	2015	125.034	12.0526
0	2	1		Reilly, Sean B., Benjamin R. Karin, Alexander L. Stubbs, Evy Arida, Umilaela Arifin, Hinrich Kaiser, Ke Bi, Amir Hamidy, Djoko T. Iskandar, and Jimmy A. McGuire. "Diverge and Conquer: Phylogenomics of southern Wallacean forest skinks (Genus: Sphenomorphus) and their colonization of the Lesser Sunda Archipelago." Evolution 76, no. 10 (2022): 2281-2301.	2022
2	3	1	MIN	Relox, R. E., Leano, E. P., & Bates-Camino, F. R. I. T. Z. I. E. (2011). Herpetofaunal endemism and diversity in tropical forests of Mt. Hamiguitan in the Philippines. Herpetological Conservation and Biology, 6(1), 107-113.	2011
0	2	1		Reyes, M.A.P., Bennett, D. & Oliveros, C. (2008) The Monitor Lizards of Camiguin Island, Northern Philippines. Volume 2 Number 1-February 2008 2, 28-36.	2008
3	2	1	WST	Rosler, H., Siler, C.D., Brown, R.M., Demegillo, A.D. & Gaulke, M. (2006) Gekko ernstkelleri sp. n.-A new gekkonid lizard from Panay Island, Philippines. SALAMANDRA-BONN- 42, 197.	2006	122.064	11.7524
4	1	1	MIN	Sabanal, B. T., Achondo, M. J. M. M., Torrefiel, J. T., & Gamalo, L. E. D. (2022). Interspecific amplexus between Kalophrynus sinensis Peters, 1867 and Occidozyga laevis (Günther, 1858) on Mindanao Island, Philippines. Herpetology Notes, 15, 467-469. chrome-extension://oemmndcbldboiebfnladdacbdfmadadm/https://www.biotaxa.org/hn/article/download/69961/72487	2022	125.198	6.9236
1	1	1	LUZ	Samaniego, E.V.G. (2017) Introduced frogs in buffer zone and adjacent areas of Mt. Banahaw de Lucban, Quezon Province, Luzon Island, Philippines. Sylvatrop, Technical Journal of Philippine Ecosystems and Natural Resources.	2017	121.557	14.1133
0	2	1		Sandmaier, S.E.S., Shepard, T., Reeves, A., Bohr, K., Krebs, J. & Herrick, J.R. (2022) Characterisation of sperm production and morphology in the male Philippine crocodile Crocodylus mindorensis via voluntary behavioural training. Reproduction Fertility and Development 34, 410-416. https://doi.org/10.1071/RD21016	2022
1	1	1	MIN	Sanguila, M. B., Realubit, N. D. C., Diesmos, M. L., Lorenzo II, A., De Layola, L. A., Brown, J., Cobb, K. A., Bergmann, P., Morinaga, G., Freitas, E., Huron, N. A., Watters, J. A. (2015). Pelophryne lighti (Mindanao Flat-headed Toad), Samar Island. Herpetological Review (46)3: 380	2015	125.282	11.8311
1	1	0	MIN	Sanguila, M. B., Realubit, N. D. C., Diesmos, M. L., Lorenzo II, A., De Layola, L. A., Brown, J., Cobb, K. A., Bergmann, P., Morinaga, G., Freitas, E., Huron, N. A., Watters, J. A. (2015). Pelophryne lighti (Mindanao Flat-headed Toad), Samar Island. Herpetological Review (46)3: 380	2015	125.034	12.0526
2	3	1	MIN	Sanguila, M.B., Cobb, K.A., Siler, C.D., Diesmos, A.C., Alcala, A.C. & Brown, R.M. (2016) The amphibians and reptiles of Mindanao Island, southern Philippines, II: the herpetofauna of northeast Mindanao and adjacent islands. ZooKeys 624, 1-132. https://doi.org/10.3897/zookeys.624.9814	2016	125.702	9.09551
2	3	0	MIN	Sanguila, M.B., Cobb, K.A., Siler, C.D., Diesmos, A.C., Alcala, A.C. & Brown, R.M. (2016) The amphibians and reptiles of Mindanao Island, southern Philippines, II: the herpetofauna of northeast Mindanao and adjacent islands. ZooKeys 624, 1-132. https://doi.org/10.3897/zookeys.624.9814	2016	125.628	9.05576
2	3	0	MIN	Sanguila, M.B., Cobb, K.A., Siler, C.D., Diesmos, A.C., Alcala, A.C. & Brown, R.M. (2016) The amphibians and reptiles of Mindanao Island, southern Philippines, II: the herpetofauna of northeast Mindanao and adjacent islands. ZooKeys 624, 1-132. https://doi.org/10.3897/zookeys.624.9814	2016	125.423	8.96448
2	3	0	MIN	Sanguila, M.B., Cobb, K.A., Siler, C.D., Diesmos, A.C., Alcala, A.C. & Brown, R.M. (2016) The amphibians and reptiles of Mindanao Island, southern Philippines, II: the herpetofauna of northeast Mindanao and adjacent islands. ZooKeys 624, 1-132. https://doi.org/10.3897/zookeys.624.9814	2016	125.998	8.17877
2	3	0	MIN	Sanguila, M.B., Cobb, K.A., Siler, C.D., Diesmos, A.C., Alcala, A.C. & Brown, R.M. (2016) The amphibians and reptiles of Mindanao Island, southern Philippines, II: the herpetofauna of northeast Mindanao and adjacent islands. ZooKeys 624, 1-132. https://doi.org/10.3897/zookeys.624.9814	2016	125.986	8.47308
2	3	0	MIN	Sanguila, M.B., Cobb, K.A., Siler, C.D., Diesmos, A.C., Alcala, A.C. & Brown, R.M. (2016) The amphibians and reptiles of Mindanao Island, southern Philippines, II: the herpetofauna of northeast Mindanao and adjacent islands. ZooKeys 624, 1-132. https://doi.org/10.3897/zookeys.624.9814	2016	125.833	8.33333
2	3	0	MIN	Sanguila, M.B., Cobb, K.A., Siler, C.D., Diesmos, A.C., Alcala, A.C. & Brown, R.M. (2016) The amphibians and reptiles of Mindanao Island, southern Philippines, II: the herpetofauna of northeast Mindanao and adjacent islands. ZooKeys 624, 1-132. https://doi.org/10.3897/zookeys.624.9814	2016	124.724	9.1712
2	3	0	MIN	Sanguila, M.B., Cobb, K.A., Siler, C.D., Diesmos, A.C., Alcala, A.C. & Brown, R.M. (2016) The amphibians and reptiles of Mindanao Island, southern Philippines, II: the herpetofauna of northeast Mindanao and adjacent islands. ZooKeys 624, 1-132. https://doi.org/10.3897/zookeys.624.9814	2016	124.783	9.15
2	3	0	MIN	Sanguila, M.B., Cobb, K.A., Siler, C.D., Diesmos, A.C., Alcala, A.C. & Brown, R.M. (2016) The amphibians and reptiles of Mindanao Island, southern Philippines, II: the herpetofauna of northeast Mindanao and adjacent islands. ZooKeys 624, 1-132. https://doi.org/10.3897/zookeys.624.9814	2016	125.616	10.35
2	3	0	MIN	Sanguila, M.B., Cobb, K.A., Siler, C.D., Diesmos, A.C., Alcala, A.C. & Brown, R.M. (2016) The amphibians and reptiles of Mindanao Island, southern Philippines, II: the herpetofauna of northeast Mindanao and adjacent islands. ZooKeys 624, 1-132. https://doi.org/10.3897/zookeys.624.9814	2016	124.65	8.483
2	3	0	MIN	Sanguila, M.B., Cobb, K.A., Siler, C.D., Diesmos, A.C., Alcala, A.C. & Brown, R.M. (2016) The amphibians and reptiles of Mindanao Island, southern Philippines, II: the herpetofauna of northeast Mindanao and adjacent islands. ZooKeys 624, 1-132. https://doi.org/10.3897/zookeys.624.9814	2016	125.025	8.6959
2	3	0	MIN	Sanguila, M.B., Cobb, K.A., Siler, C.D., Diesmos, A.C., Alcala, A.C. & Brown, R.M. (2016) The amphibians and reptiles of Mindanao Island, southern Philippines, II: the herpetofauna of northeast Mindanao and adjacent islands. ZooKeys 624, 1-132. https://doi.org/10.3897/zookeys.624.9814	2016	124.321	8.54275
2	3	0	MIN	Sanguila, M.B., Cobb, K.A., Siler, C.D., Diesmos, A.C., Alcala, A.C. & Brown, R.M. (2016) The amphibians and reptiles of Mindanao Island, southern Philippines, II: the herpetofauna of northeast Mindanao and adjacent islands. ZooKeys 624, 1-132. https://doi.org/10.3897/zookeys.624.9814	2016	125.488	9.7838
2	3	0	MIN	Sanguila, M.B., Cobb, K.A., Siler, C.D., Diesmos, A.C., Alcala, A.C. & Brown, R.M. (2016) The amphibians and reptiles of Mindanao Island, southern Philippines, II: the herpetofauna of northeast Mindanao and adjacent islands. ZooKeys 624, 1-132. https://doi.org/10.3897/zookeys.624.9814	2016	125.896	9.40868
2	3	0	MIN	Sanguila, M.B., Cobb, K.A., Siler, C.D., Diesmos, A.C., Alcala, A.C. & Brown, R.M. (2016) The amphibians and reptiles of Mindanao Island, southern Philippines, II: the herpetofauna of northeast Mindanao and adjacent islands. ZooKeys 624, 1-132. https://doi.org/10.3897/zookeys.624.9814	2016	126.333	8.36666
2	3	0	MIN	Sanguila, M.B., Cobb, K.A., Siler, C.D., Diesmos, A.C., Alcala, A.C. & Brown, R.M. (2016) The amphibians and reptiles of Mindanao Island, southern Philippines, II: the herpetofauna of northeast Mindanao and adjacent islands. ZooKeys 624, 1-132. https://doi.org/10.3897/zookeys.624.9814	2016	126.125	9.25188
2	3	0	MIN	Sanguila, M.B., Cobb, K.A., Siler, C.D., Diesmos, A.C., Alcala, A.C. & Brown, R.M. (2016) The amphibians and reptiles of Mindanao Island, southern Philippines, II: the herpetofauna of northeast Mindanao and adjacent islands. ZooKeys 624, 1-132. https://doi.org/10.3897/zookeys.624.9814	2016	126.158	9.10117
0	1	1		Sanguila, M.B., Siler, C.D., Diesmos, A.C., Nuñeza, O. & Brown, R.M. (2011) Phylogeography, geographic structure, genetic variation, and potential species boundaries in Philippine slender toads. Molecular Phylogenetics and Evolution 61, 333–350. https://doi.org/10.1016/j.ympev.2011.06.019	2011
1	2	1	LUZ	Schaper, E. G., Bergmann, P. J., Morinaga, G., Fernandez, J., Freitas, E. S., Siler, C. Brachymeles bonitae (Stumb-limbed Burrowing Skink), Camarines Norte Province: Municiplity of Labo, Brgy. Tulay. Herpetological Review, 49(3): 503	2018	122.778	14.0802
1	2	1	LUZ	Schaper, E. G., Bergmann, P. J., Morinaga, G., Fernandez, J., Smith, S., Ellsworth, E. D., Siler, D. (2018). Brachymeles bicolor (Philippine Slender Skink), Diet. Herpetological Review, 49(4): 740-741	2018	121.223	16.4605
0	1	1		Scheffers, B.R. (2012) Climate Change Research in the Philippine Biodiversity Hotspot. FrogLog.	2012
0	1	1		Scheffers, B.R., Brunner, R.M., Ramirez, S.D., Shoo, L.P., Diesmos, A. & Williams, S.E. (2013) Thermal Buffering of Microhabitats is a Critical Factor Mediating Warming Vulnerability of Frogs in the Philippine Biodiversity Hotspot. Biotropica 45, 628-635. https://doi.org/10.1111/btp.12042	2013
2	3	1	PAL	Schoppe, S. & Cervancia, M. (2009) 1. Herpetological surveys along Pagdanan Range and Dumaran Island, Northern Palawan, Philippines. Hamadryad 34, 95-106	2009	119.333	10.7667
2	3	1	PAL	Schoppe, S. & Cervancia, M. (2009) 1. Herpetological surveys along Pagdanan Range and Dumaran Island, Northern Palawan, Philippines. Hamadryad 34, 95-107	2009	119.845	10.538
0	1	1		Seidl, C.M., Basham, E.W., Andriamahohatra, L.R. et al. Bird’s nest fern epiphytes facilitate herpetofaunal arboreality and climate refuge in two paleotropic canopies. Oecologia 192, 297–309 (2020). https://doi.org/10.1007/s00442-019-04570-2	2020
0	1	1		Setiadi, M.I., McGuire, J.A., Brown, R.M., Zubairi, M., Iskandar, D.T., Andayani, N., Supriatna, J. & Evans, B.J. (2011) Adaptive Radiation and Ecological Opportunity in Sulawesi and Philippine Fanged Frog (Limnonectes) Communities. The American Naturalist 178, 221-240. https://doi.org/10.1086/660830	2011
0	2	1		Shankar et al. 2021. King or royal family? Testing for species boundaries in the King Cobra, Ophiophagus hannah (Cantor, 1836), using morphology and multilocus DNA analyses. Molecular Phylogenetics and Evolution 165. https://doi.org/10.1016/j.ympev.2021.107300	2021
0	1	1		Shooman-Goodier et al. 2019. Ecosystem hero and villain: Native frog consumes rice pests, while the invasive cane toad feasts on beneficial arthropods. Agriculture, Ecosystems & Environment 279, 100-108. https://doi.org/10.1016/j.agee.2019.04.008	2019
3	2	1		Siler, C. D., Freitas, E. S., Sheridan, J. A., Maguire, S. N., Davis, D. R., Watters, J. L., ... & Brown, R. M. (2020). Additions to Philippine slender skinks of the Brachymeles bonitae complex (Reptilia: Squamata: Scincidae) IV: Resurrection and redescription of Brachymeles burksi. Philippine Journal of Systematic Biology.	2020
2	3	1	RIG	Siler, C. D., J. C. Swab, C H. Oliveros, A. C. Diesmos, L. Averia, A. C. Alcala, and R. M. Brown. 2012. Amphibians and reptiles, Romblon Island Group, central Philippines: comprehensive herpetofaunal inventory. Check List 8: 443-462.	2012	121.924	12.0597
2	3	0	RIG	Siler, C. D., J. C. Swab, C H. Oliveros, A. C. Diesmos, L. Averia, A. C. Alcala, and R. M. Brown. 2012. Amphibians and reptiles, Romblon Island Group, central Philippines: comprehensive herpetofaunal inventory. Check List 8: 443-462.	2012	122.704	12.1893
2	3	0	RIG	Siler, C. D., J. C. Swab, C H. Oliveros, A. C. Diesmos, L. Averia, A. C. Alcala, and R. M. Brown. 2012. Amphibians and reptiles, Romblon Island Group, central Philippines: comprehensive herpetofaunal inventory. Check List 8: 443-462.	2012	121.713	12.9394
2	3	0	RIG	Siler, C. D., J. C. Swab, C H. Oliveros, A. C. Diesmos, L. Averia, A. C. Alcala, and R. M. Brown. 2012. Amphibians and reptiles, Romblon Island Group, central Philippines: comprehensive herpetofaunal inventory. Check List 8: 443-462.	2012	122.281	12.6021
2	3	0	RIG	Siler, C. D., J. C. Swab, C H. Oliveros, A. C. Diesmos, L. Averia, A. C. Alcala, and R. M. Brown. 2012. Amphibians and reptiles, Romblon Island Group, central Philippines: comprehensive herpetofaunal inventory. Check List 8: 443-462.	2012	122.527	12.4934
2	3	0	RIG	Siler, C. D., J. C. Swab, C H. Oliveros, A. C. Diesmos, L. Averia, A. C. Alcala, and R. M. Brown. 2012. Amphibians and reptiles, Romblon Island Group, central Philippines: comprehensive herpetofaunal inventory. Check List 8: 443-462.	2012	122.574	12.324
2	3	0	RIG	Siler, C. D., J. C. Swab, C H. Oliveros, A. C. Diesmos, L. Averia, A. C. Alcala, and R. M. Brown. 2012. Amphibians and reptiles, Romblon Island Group, central Philippines: comprehensive herpetofaunal inventory. Check List 8: 443-462.	2012	122.054	12.6087
2	3	0	RIG	Siler, C. D., J. C. Swab, C H. Oliveros, A. C. Diesmos, L. Averia, A. C. Alcala, and R. M. Brown. 2012. Amphibians and reptiles, Romblon Island Group, central Philippines: comprehensive herpetofaunal inventory. Check List 8: 443-462.	2012	122.027	12.3725
2	3	0	RIG	Siler, C. D., J. C. Swab, C H. Oliveros, A. C. Diesmos, L. Averia, A. C. Alcala, and R. M. Brown. 2012. Amphibians and reptiles, Romblon Island Group, central Philippines: comprehensive herpetofaunal inventory. Check List 8: 443-462.	2012	122.119	12.5729
4	2	1		Siler, C., Sy, E. (2011). Acrochordus granulatus (Marine File Snake), Aberrant Coloration. Herpetological Review, 42(2): 280	2011
4	2	1	LUZ	Siler, C.D. (2010) Reptilia, Squamata, Scincidae, Brachymeles elerae (Taylor, 1917): Rediscovery in Old Balbalan, Cordillera Mountain Range, Luzon Island, Philippines, and natural history. Check List 6, 616-618.	2010	121.112	17.5653
3	2	1	LUZ	Siler, C.D. & Brown, R.M. (2010) Phylogeny-based species delimination in the Philippine slender skinks (Reptalia: Squamata: Scincidae: Brachymeles): Taxonomic revision of Pentadactyl species groups and description of three new species. Herpetological Monographs 24, 1-54.	2010	121.576	15.7419
3	2	0	WST	Siler, C.D. & Brown, R.M. (2010) Phylogeny-based species delimination in the Philippine slender skinks (Reptalia: Squamata: Scincidae: Brachymeles): Taxonomic revision of Pentadactyl species groups and description of three new species. Herpetological Monographs 24, 1-54.	2010	123.628	12.3503
3	2	0	SUL	Siler, C.D. & Brown, R.M. (2010) Phylogeny-based species delimination in the Philippine slender skinks (Reptalia: Squamata: Scincidae: Brachymeles): Taxonomic revision of Pentadactyl species groups and description of three new species. Herpetological Monographs 24, 1-54.	2010	120.944	5.96802
0	2	1		Siler, C.D. & Brown, R.M. (2011) Evidence for repeated acquisition and loss of complex body-form characters in an insular clade of southeast asian semi-fossorial skinks. Evolution 65, 2641-2663. https://doi.org/10.1111/j.1558-5646.2011.01315.x	2011
4	2	1	LUZ	Siler, C.D. & Welton, L.J. (2010) Geographic Variation in Philippine Mimicry System: Hypothesized Widespread Coral Snake (Hemibungarus calligaster) Mimicry by Lepidopteran Larvae (Bracca sp.) on Luzon Island, Philippines. Herpetological Review 41, 427.	2010	121.507	15.6537
4	2	0	LUZ	Siler, C.D. & Welton, L.J. (2010) Geographic Variation in Philippine Mimicry System: Hypothesized Widespread Coral Snake (Hemibungarus calligaster) Mimicry by Lepidopteran Larvae (Bracca sp.) on Luzon Island, Philippines. Herpetological Review 41, 427.	2010	121.336	15.68
3	1	1	MIN	Siler, C.D., Alcala, A.C., Diesmos, A.C. & Brown, R.M. (2009a) A new species of limestone-forest frog, genus Platymantis (Amphibia: Anura: Ceratobatrachidae) from eastern Samar Island, Philippines. Journal Information 65.	2009	125.293	11.8026
0	2	1		Siler, C.D., Alex Dececchi, T., Merkord, C.L., Davis, D.R., Christiani, T.J. & Brown, R.M. (2014a) Cryptic diversity and population genetic structure in the rare, endemic, forest-obligate, slender geckos of the Philippines. Molecular Phylogenetics and Evolution 70, 204-209. https://doi.org/10.1016/j.ympev.2013.09.014	2014
4	2	1	LUZ	Siler, C.D., Alviola, P., Baniqued, R., Duya, M. R. (2012). Brachymeles boulengeri (Philippine slender skink), Diet. Herpetological Review, 43(1): 130	2012	121.204	14.1336
4	1	1	WST	Siler, C.D., Averia, L. (2011). Platymantis spelaeus (Cave wrinkled ground frog), Diet. Herpetological Review, 42(3): 412-413	2011	122.505	9.83787
3	2	1	LUZ	Siler, C.D., Balete, D.S., Diesmos, A.C. & Brown, R.M. (2010a) A new legless loam-swimming lizard (Reptilia: Squamata: Scincidae: Genus Brachymeles) from the Bicol Peninsula, Luzon Island, Philippines. Journal Information 2010.	2010	122.787	14.0394
0	2	1		Siler, C.D., Crombie, R.I., Diesmos, A.C. & Brown, R.M. (2011a) Redescriptions of Two Poorly Known Slender Skinks, Brachymeles bicolor and Brachymeles pathfinderi (Reptilia: Squamata: Scincidae), from the Philippines. Journal of Herpetology 45, 355-369. https://doi.org/10.1670/10-103.1	2011
3	2	1	RIG	Siler, C.D., Davis, D.R., Diesmos, A.C., Guinto, F., Whitsett, C. & Brown, R.M. (2016a) A new species of Pseudogekko (Squamata: Gekkonidae) from the Romblon Island Group, Central Philippines. Zootaxa 4139, 248. https://doi.org/10.11646/zootaxa.4139.2.8	2016	122.54	12.4019
3	2	1	LUZ	Siler, C.D., Davis, D.R., Freitas, E.S., Huron, N.A., Geheber, A.D., Watters, J.L., Penrod, M.L., Pape_x0019__x0002_, M., Amrein, A., Anwar, A., Cooper, D., Hein, T., Manning, A., Patel, N., Pinaroc, L., Diesmos, A.C., Diesmos, M.L., Oliveros, C.H. & Brown, R.M. (2016b) Additions to Philippine Slender Skinks of the Brachymeles bonitae Complex (Reptilia: Squamata: Scincidae) II: a new species from…	2016	121.908	18.902
3	2	1	LUZ	Siler, C.D., Davis, D.R., Watters, J.L., Freitas, E.S., Griffith, O.W., Binaday, J.W.B., Lobos, A.H.T., Amarga, A.K.S. & Brown, R.M. (2017) First Record of the Pseudogekko brevipes Complex from the Northern Philippines, with Description of a New Species. Herpetologica 73, 162-175. https://doi.org/10.1655/HERPETOLOGICA-D-16-00074	2017	123.689	13.3056
0	2	1		Siler, C.D., Diesmos, A.C., Alcala, A.C. & Brown, R.M. (2011b) Phylogeny of Philippine slender skinks (Scincidae: Brachymeles) reveals underestimated species diversity, complex biogeographical relationships, and cryptic patterns of lineage diversification. Molecular Phylogenetics and Evolution 59, 53-65. https://doi.org/10.1016/j.ympev.2010.12.019	2011
3	1	1	LUZ	Siler, C.D., Diesmos, A.C., Linkem, C.W., Diesmos, M.L. & Brown, R.M. (2010b) A new species of limestone-forest frog, genus Platymantis (Amphibia: Anura: Ceratobatrachidae) from central Luzon Island, Philippines. Zootaxa 2482, 49-63.	2010	121.072	15.1084
3	2	1	MIN	Siler, C.D., Fuiten, A.M., Jones, R.M., Alcala, A.C. & Brown, R.M. (2011c) Phylogeny-Based Species Delimitation in Philippine Slender Skinks (reptilia: Squamata: Scincidae) Ii: Taxonomic Revision of Brachymeles Samarensis and Description of Five New Species. Herpetological Monographs 25, 76.	2011	125.727	11.0579
3	2	0	MIN	Siler, C.D., Fuiten, A.M., Jones, R.M., Alcala, A.C. & Brown, R.M. (2011c) Phylogeny-Based Species Delimitation in Philippine Slender Skinks (reptilia: Squamata: Scincidae) Ii: Taxonomic Revision of Brachymeles Samarensis and Description of Five New Species. Herpetological Monographs 25, 76.	2011	124.818	10.7264
3	2	0	MIN	Siler, C.D., Fuiten, A.M., Jones, R.M., Alcala, A.C. & Brown, R.M. (2011c) Phylogeny-Based Species Delimitation in Philippine Slender Skinks (reptilia: Squamata: Scincidae) Ii: Taxonomic Revision of Brachymeles Samarensis and Description of Five New Species. Herpetological Monographs 25, 76.	2011	124.575	10.1211
3	2	0	LUZ	Siler, C.D., Fuiten, A.M., Jones, R.M., Alcala, A.C. & Brown, R.M. (2011c) Phylogeny-Based Species Delimitation in Philippine Slender Skinks (reptilia: Squamata: Scincidae) Ii: Taxonomic Revision of Brachymeles Samarensis and Description of Five New Species. Herpetological Monographs 25, 76.	2011	123.633	13.2333
3	2	0	LUZ	Siler, C.D., Fuiten, A.M., Jones, R.M., Alcala, A.C. & Brown, R.M. (2011c) Phylogeny-Based Species Delimitation in Philippine Slender Skinks (reptilia: Squamata: Scincidae) Ii: Taxonomic Revision of Brachymeles Samarensis and Description of Five New Species. Herpetological Monographs 25, 76.	2011	124.231	13.5789
3	2	0	LUZ	Siler, C.D., Fuiten, A.M., Jones, R.M., Alcala, A.C. & Brown, R.M. (2011c) Phylogeny-Based Species Delimitation in Philippine Slender Skinks (reptilia: Squamata: Scincidae) Ii: Taxonomic Revision of Brachymeles Samarensis and Description of Five New Species. Herpetological Monographs 25, 76.	2011	124.091	12.7534
0	2	1		Siler, C.D., Jones, R.M., Welton, L.J. & Brown, R.M. (2011d) Redescription of Tetradactyl Philippine Slender Skinks (Genus Brachymeles). Herpetologica 67, 300-317. https://doi.org/10.1655/HERPETOLOGICA-D-10-00071.1	2011
4	2	1	MIR	Siler, C.D., Linkem, C. W. (2011). Lamprolepis smaragdina philippinica (Emeral green tree skink), Color Variation. Herpetological Review, 42(4): 605	2011	121.547	11.93
3	2	1	LUZ	Siler, C.D., Linkem, C.W., Cobb, K., Watters, J.L., Cummings, S.T., Diesmos, A.C. & Brown, R.M. (2014b) Taxonomic revision of the semi-aquatic skink Parvoscincus leucospilos (Reptilia: Squamata: Scincidae), with description of three new species. Zootaxa 3847, 388. https://doi.org/10.11646/zootaxa.3847.3.4	2014	120.878	18.438
3	2	0	LUZ	Siler, C.D., Linkem, C.W., Cobb, K., Watters, J.L., Cummings, S.T., Diesmos, A.C. & Brown, R.M. (2014b) Taxonomic revision of the semi-aquatic skink Parvoscincus leucospilos (Reptilia: Squamata: Scincidae), with description of three new species. Zootaxa 3847, 388. https://doi.org/10.11646/zootaxa.3847.3.4	2014	121.507	15.653
3	2	0	LUZ	Siler, C.D., Linkem, C.W., Cobb, K., Watters, J.L., Cummings, S.T., Diesmos, A.C. & Brown, R.M. (2014b) Taxonomic revision of the semi-aquatic skink Parvoscincus leucospilos (Reptilia: Squamata: Scincidae), with description of three new species. Zootaxa 3847, 388. https://doi.org/10.11646/zootaxa.3847.3.4	2014	122.193	17.029
3	1	1	WST	Siler, C.D., Linkem, C.W., Diesmos, A.C. & Alcala, A.C. (2007) A new species of Platymantis (Amphibia: Anura: Ranidae) from Panay Island, Philippines. Herpetologica 63, 351-364.	2007	122.105	11.4146
0	2	1		Siler, C.D., Lira-Noriega, A. & Brown, R.M. (2014c) Conservation genetics of Australasian sailfin lizards: Flagship species threatened by coastal development and insufficient protected area coverage. Biological Conservation 169, 100-108. https://doi.org/10.1016/j.biocon.2013.10.014	2014
3	1	1		Siler, C.D., McVay, J.D., Diesmos, A.C. & Brown, R.M. (2009b) A New Species of Fanged Frog, Genus Limnonectes (Amphibia: Anura: Dicroglossidae) from Southeast Mindanao Island, Philippines F. Burbrink (Ed). Herpetologica 65, 105-114. https://doi.org/10.1655/08-041R1.1	2009
0	2	1		Siler, C.D., Oaks, J.R., Cobb, K., Ota, H. & Brown, R.M. (2014d) Critically endangered island endemic or peripheral population of a widespread species? Conservation genetics of Kikuchi's gecko and the global challenge of protecting peripheral oceanic island endemic vertebrates D. Green (Ed). Diversity and Distributions, n/a-n/a. https://doi.org/10.1111/ddi.12169	2014
0	2	1		Siler, C.D., Oaks, J.R., Esselstyn, J.A., Diesmos, A.C. & Brown, R.M. (2010c) Phylogeny and biogeography of Philippine bent-toed geckos (Gekkonidae: Cyrtodactylus) contradict a prevailing model of Pleistocene diversification. Molecular Phylogenetics and Evolution 55, 699-710. https://doi.org/10.1016/j.ympev.2010.01.027	2010
0	2	1		Siler, C.D., Oaks, J.R., Welton, L.J., Linkem, C.W., Swab, J.C., Diesmos, A.C. & Brown, R.M. (2012a) Did geckos ride the Palawan raft to the Philippines?: Ark-driven diversification of geckos. Journal of Biogeography 39, 1217-1234. https://doi.org/10.1111/j.1365-2699.2011.02680.x	2012
1	2	1	WST	Siler, C.D., Oliveros, C.H. & Brown, R.M. (2012b) Geographic range notes on Brachymeles cebuensis and re-evaluation of its conservation status. Herpetological Review, 305.	2012	123.514	9.891
0	2	1		Siler, C.D., Oliveros, C.H., Santanen, A. & Brown, R.M. (2013) Multilocus phylogeny reveals unexpected diversification patterns in Asian wolf snakes (genus Lycodon). Zoologica Scripta 42, 262-277. https://doi.org/10.1111/zsc.12007	2013
3	2	1	LUZ	Siler, C.D., Rico, E.L.B., Duya, M.R. & Brown, R.M. (2009c) A new limb-reduced, loam-swimming skink (Squamata: Scincidae: Brachymeles) from Central Luzon Island, Philippines. Herpetologica 65, 449-459.	2009	121.223	16.4394
0	2	1		Siler, C.D., Welton, L. J., Rock, A. A., Brown, R (2013). Population genetic structure and revised geographic range for the tridactyl skink (Brachymeles muntingkamay) from Luzon island, Philippines. Herpetological Review 44(1): 30-33	2013
1	2	1	MIN	Siler, C.D., Welton, L.J., Brown, R.M., Infante, C. & Diesmos, A.C. (2011e) Ophiophagus hannah (King Cobra). Herpetological Review, 297.	2011	122.06	6.99223
3	2	1	MIN	Siler, C.D., Welton, L.J., Davis, D.R., Watters, J.L., Davey, C.S., Diesmos, A.C., Diesmos, M.L. & Brown, R.M. (2014e) Taxonomic Revision of the Pseudogekko compresicorpus Complex (Reptilia: Squamata: Gekkonidae), With Descriptions of Three New Species. Herpetological Monographs 28, 110-139. https://doi.org/10.1655/HERPMONOGRAPHS-D-14-00005	2014	124.79	10.7501
3	2	0	MIN	Siler, C.D., Welton, L.J., Davis, D.R., Watters, J.L., Davey, C.S., Diesmos, A.C., Diesmos, M.L. & Brown, R.M. (2014e) Taxonomic Revision of the Pseudogekko compresicorpus Complex (Reptilia: Squamata: Gekkonidae), With Descriptions of Three New Species. Herpetological Monographs 28, 110-139. https://doi.org/10.1655/HERPMONOGRAPHS-D-14-00005	2014	124.8	10.6833
3	2	0	MIN	Siler, C.D., Welton, L.J., Davis, D.R., Watters, J.L., Davey, C.S., Diesmos, A.C., Diesmos, M.L. & Brown, R.M. (2014e) Taxonomic Revision of the Pseudogekko compresicorpus Complex (Reptilia: Squamata: Gekkonidae), With Descriptions of Three New Species. Herpetological Monographs 28, 110-139. https://doi.org/10.1655/HERPMONOGRAPHS-D-14-00005	2014	122.067	6.97751
2	3	1	LUZ	Siler, C.D., Welton, L.J., Siler, J.M., Brown, J., Bucol, A., Diesmos, A.C. & Brown, R.M. (2011f) Amphibians and Reptiles, Luzon Island, Aurora Province and Aurora Memorial National Park, Northern Philippines: New island distribution records. Check List 7, 182-195.	2011	121.336	15.68
2	3	0	LUZ	Siler, C.D., Welton, L.J., Siler, J.M., Brown, J., Bucol, A., Diesmos, A.C. & Brown, R.M. (2011f) Amphibians and Reptiles, Luzon Island, Aurora Province and Aurora Memorial National Park, Northern Philippines: New island distribution records. Check List 7, 182-195.	2011	121.507	15.6536
2	3	0	LUZ	Siler, C.D., Welton, L.J., Siler, J.M., Brown, J., Bucol, A., Diesmos, A.C. & Brown, R.M. (2011f) Amphibians and Reptiles, Luzon Island, Aurora Province and Aurora Memorial National Park, Northern Philippines: New island distribution records. Check List 7, 182-195.	2011	122.186	16.2867
3	2	1	CAM	Siler, C. D., Jones, R. M., Diesmos, A. C., Diesmos, M. L., & Brown, R. M. (2012). Phylogeny-based species delimitation in Philippine slender skinks (Reptilia: Squamata: Scincidae) III: taxonomic revision of the Brachymeles gracilis complex, with descriptions of three new species. Herpetological Monographs, 26(1), 135-172.	2012	124.716	9.25
3	2	0	MIN	Siler, C. D., Jones, R. M., Diesmos, A. C., Diesmos, M. L., & Brown, R. M. (2012). Phylogeny-based species delimitation in Philippine slender skinks (Reptilia: Squamata: Scincidae) III: taxonomic revision of the Brachymeles gracilis complex, with descriptions of three new species. Herpetological Monographs, 26(1), 135-172.	2012	125.293	11.8026
3	2	0	MIN	Siler, C. D., Jones, R. M., Diesmos, A. C., Diesmos, M. L., & Brown, R. M. (2012). Phylogeny-based species delimitation in Philippine slender skinks (Reptilia: Squamata: Scincidae) III: taxonomic revision of the Brachymeles gracilis complex, with descriptions of three new species. Herpetological Monographs, 26(1), 135-172.	2012	125.053	6.44455
0	2	1		Smith-Paredes, D., Griffith, O., Fabbri, M., Yohe, L., Blackburn, D.G., Siler, C.D., Bhullar, B.-A.S. & Wagner, G.P. (2020) Hidden limbs in the "limbless skink" Brachymeles lukbani: developmental observations. bioRxiv.	2020
0	2	1		Smith, S.N., Colston, T.J. and Siler, C.D. (2021). Venomous snakes reveal ecological and phylogenetic factors influencing variation in gut and oral microbiomes. Frontiers in Microbiology 12:657754.	2021
4	1	1	LUZ	Suetos, K.J., Meneses, C., Pitogo, J.I. Tauli, J.DV. Alvarez†, L.E. Gamalo. 2020.Predation of Platymantis luzonensis Brown, Alcala, Diesmos and Alcala, 1997 on a Stick Insect (Insecta: Phasmatodea) in Mt. Makiling, Philippines. Herpetology notes 13, 747–748.	2020	121.221	14.1369
2	1	1		Supsup, C. E., Asis, A. A., Edaño, J. W. B., & Mallari, N. A. D. (2022). Anuran assemblages in western Philippines: Unraveling the effects of habitat types, water availability, and elevation. Acta Oecologica, 117, 103869.	2022	117.359	8.61176
2	1	0		Supsup, C. E., Asis, A. A., Edaño, J. W. B., & Mallari, N. A. D. (2022). Anuran assemblages in western Philippines: Unraveling the effects of habitat types, water availability, and elevation. Acta Oecologica, 117, 103869.	2022	119.509	10.4392
2	1	0		Supsup, C. E., Asis, A. A., Edaño, J. W. B., & Mallari, N. A. D. (2022). Anuran assemblages in western Philippines: Unraveling the effects of habitat types, water availability, and elevation. Acta Oecologica, 117, 103869.	2022	119.445	11.2533
2	1	0		Supsup, C. E., Asis, A. A., Edaño, J. W. B., & Mallari, N. A. D. (2022). Anuran assemblages in western Philippines: Unraveling the effects of habitat types, water availability, and elevation. Acta Oecologica, 117, 103869.	2022	120.006	12.1019
2	1	0		Supsup, C. E., Asis, A. A., Edaño, J. W. B., & Mallari, N. A. D. (2022). Anuran assemblages in western Philippines: Unraveling the effects of habitat types, water availability, and elevation. Acta Oecologica, 117, 103869.	2022	119.894	12.294
2	1	0		Supsup, C. E., Asis, A. A., Edaño, J. W. B., & Mallari, N. A. D. (2022). Anuran assemblages in western Philippines: Unraveling the effects of habitat types, water availability, and elevation. Acta Oecologica, 117, 103869.	2022	117.035	7.91189
2	1	0		Supsup, C. E., Asis, A. A., Edaño, J. W. B., & Mallari, N. A. D. (2022). Anuran assemblages in western Philippines: Unraveling the effects of habitat types, water availability, and elevation. Acta Oecologica, 117, 103869.	2022	117.104	8.21907
0	1	0		Supsup, C. E., Asis, A. A., Edaño, J. W. B., & Mallari, N. A. D. (2022). Anuran assemblages in western Philippines: Unraveling the effects of habitat types, water availability, and elevation. Acta Oecologica, 117, 103869.	2022	117.208	8.30186
1	2	1	PAL	Supsup, C.E. & Carestia Jr., U.V. (2020) Rediscovery, new island record, and clarification of the geographic distribution of Oligodon perkinsi (Taylor, 1925) (Squamata, Colubridae), a poorly known endemic snake from the Palawan faunal region of western Philippines. Check List 16, 877-881. https://doi.org/10.15560/16.4.877	2020	119.94	12.1843
2	3	1	PAL	Supsup, C.E., Asis, A.A., Carestia Jr, U.V., Diesmos, A.C., Mallari, N.A.D. & Brown, R.M. (2020) Variation in species richness, composition and herpetological community structure across a tropical habitat gradient of Palawan Island, Philippines. Herpetozoa 33, 95-111. https://doi.org/10.3897/herpetozoa.33.e47293	2020	118.397	9.37416
2	3	0	PAL	Supsup, C.E., Asis, A.A., Carestia Jr, U.V., Diesmos, A.C., Mallari, N.A.D. & Brown, R.M. (2020) Variation in species richness, composition and herpetological community structure across a tropical habitat gradient of Palawan Island, Philippines. Herpetozoa 33, 95-111. https://doi.org/10.3897/herpetozoa.33.e47293	2020	118.385	9.37184
2	3	0	PAL	Supsup, C.E., Asis, A.A., Carestia Jr, U.V., Diesmos, A.C., Mallari, N.A.D. & Brown, R.M. (2020) Variation in species richness, composition and herpetological community structure across a tropical habitat gradient of Palawan Island, Philippines. Herpetozoa 33, 95-111. https://doi.org/10.3897/herpetozoa.33.e47293	2020	118.323	9.32819
2	3	0	PAL	Supsup, C.E., Asis, A.A., Carestia Jr, U.V., Diesmos, A.C., Mallari, N.A.D. & Brown, R.M. (2020) Variation in species richness, composition and herpetological community structure across a tropical habitat gradient of Palawan Island, Philippines. Herpetozoa 33, 95-111. https://doi.org/10.3897/herpetozoa.33.e47293	2020	118.317	9.3395
2	3	0	PAL	Supsup, C.E., Asis, A.A., Carestia Jr, U.V., Diesmos, A.C., Mallari, N.A.D. & Brown, R.M. (2020) Variation in species richness, composition and herpetological community structure across a tropical habitat gradient of Palawan Island, Philippines. Herpetozoa 33, 95-111. https://doi.org/10.3897/herpetozoa.33.e47293	2020	118.21	9.37184
2	3	0	PAL	Supsup, C.E., Asis, A.A., Carestia Jr, U.V., Diesmos, A.C., Mallari, N.A.D. & Brown, R.M. (2020) Variation in species richness, composition and herpetological community structure across a tropical habitat gradient of Palawan Island, Philippines. Herpetozoa 33, 95-111. https://doi.org/10.3897/herpetozoa.33.e47293	2020	118.181	9.34016
2	3	0	PAL	Supsup, C.E., Asis, A.A., Carestia Jr, U.V., Diesmos, A.C., Mallari, N.A.D. & Brown, R.M. (2020) Variation in species richness, composition and herpetological community structure across a tropical habitat gradient of Palawan Island, Philippines. Herpetozoa 33, 95-111. https://doi.org/10.3897/herpetozoa.33.e47293	2020	118.508	9.5261
2	3	0	PAL	Supsup, C.E., Asis, A.A., Carestia Jr, U.V., Diesmos, A.C., Mallari, N.A.D. & Brown, R.M. (2020) Variation in species richness, composition and herpetological community structure across a tropical habitat gradient of Palawan Island, Philippines. Herpetozoa 33, 95-111. https://doi.org/10.3897/herpetozoa.33.e47293	2020
2	3	0	PAL	Supsup, C.E., Asis, A.A., Carestia Jr, U.V., Diesmos, A.C., Mallari, N.A.D. & Brown, R.M. (2020) Variation in species richness, composition and herpetological community structure across a tropical habitat gradient of Palawan Island, Philippines. Herpetozoa 33, 95-111. https://doi.org/10.3897/herpetozoa.33.e47293	2020	118.388	9.57398
2	3	1	MIN	Supsup, C.E., Guinto, F.M., Redoblado, B.R. & Gomez, R.S. (2017) Amphibians and reptiles from the Mt. Hamiguitan Range of eastern Mindanao Island, Philippines: new distribution records. Check List 13, 2121. https://doi.org/10.15560/13.3.2121	2017	126.147	6.77278
2	3	0	MIN	Supsup, C.E., Guinto, F.M., Redoblado, B.R. & Gomez, R.S. (2017) Amphibians and reptiles from the Mt. Hamiguitan Range of eastern Mindanao Island, Philippines: new distribution records. Check List 13, 2121. https://doi.org/10.15560/13.3.2121	2017	126.184	6.7175
2	3	0	MIN	Supsup, C.E., Guinto, F.M., Redoblado, B.R. & Gomez, R.S. (2017) Amphibians and reptiles from the Mt. Hamiguitan Range of eastern Mindanao Island, Philippines: new distribution records. Check List 13, 2121. https://doi.org/10.15560/13.3.2121	2017	126.162	6.576
2	3	1	WST	Supsup, C.E., Puna, N., Asis, A., Redoblado, B.R., Panaguinit, M.F., Guinto, F.M., Rico, E.L., Diesmos, A.C., Brown, R.M. & Mallari, N.A.D. (2016a) Amphibians and Reptiles of Cebu, Philippines: The Poorly Understood Herpetofauna of an Island with Very Little Remaining Natural Habitat. Asian Herpetological Research 7, 151-179. https://doi.org/10.16373/j.cnki.ahr.150049	2016	124.021	11.4468
2	3	0	WST	Supsup, C.E., Puna, N., Asis, A., Redoblado, B.R., Panaguinit, M.F., Guinto, F.M., Rico, E.L., Diesmos, A.C., Brown, R.M. & Mallari, N.A.D. (2016a) Amphibians and Reptiles of Cebu, Philippines: The Poorly Understood Herpetofauna of an Island with Very Little Remaining Natural Habitat. Asian Herpetological Research 7, 151-179. https://doi.org/10.16373/j.cnki.ahr.150049	2016	123.72	11.1683
2	3	0	WST	Supsup, C.E., Puna, N., Asis, A., Redoblado, B.R., Panaguinit, M.F., Guinto, F.M., Rico, E.L., Diesmos, A.C., Brown, R.M. & Mallari, N.A.D. (2016a) Amphibians and Reptiles of Cebu, Philippines: The Poorly Understood Herpetofauna of an Island with Very Little Remaining Natural Habitat. Asian Herpetological Research 7, 151-179. https://doi.org/10.16373/j.cnki.ahr.150049	2016	124.565	10.8067
2	3	0	WST	Supsup, C.E., Puna, N., Asis, A., Redoblado, B.R., Panaguinit, M.F., Guinto, F.M., Rico, E.L., Diesmos, A.C., Brown, R.M. & Mallari, N.A.D. (2016a) Amphibians and Reptiles of Cebu, Philippines: The Poorly Understood Herpetofauna of an Island with Very Little Remaining Natural Habitat. Asian Herpetological Research 7, 151-179. https://doi.org/10.16373/j.cnki.ahr.150049	2016	124.325	10.6697
2	3	0	WST	Supsup, C.E., Puna, N., Asis, A., Redoblado, B.R., Panaguinit, M.F., Guinto, F.M., Rico, E.L., Diesmos, A.C., Brown, R.M. & Mallari, N.A.D. (2016a) Amphibians and Reptiles of Cebu, Philippines: The Poorly Understood Herpetofauna of an Island with Very Little Remaining Natural Habitat. Asian Herpetological Research 7, 151-179. https://doi.org/10.16373/j.cnki.ahr.150049	2016	124.407	10.6304
2	3	0	WST	Supsup, C.E., Puna, N., Asis, A., Redoblado, B.R., Panaguinit, M.F., Guinto, F.M., Rico, E.L., Diesmos, A.C., Brown, R.M. & Mallari, N.A.D. (2016a) Amphibians and Reptiles of Cebu, Philippines: The Poorly Understood Herpetofauna of an Island with Very Little Remaining Natural Habitat. Asian Herpetological Research 7, 151-179. https://doi.org/10.16373/j.cnki.ahr.150049	2016	123.972	10.6191
2	3	0	WST	Supsup, C.E., Puna, N., Asis, A., Redoblado, B.R., Panaguinit, M.F., Guinto, F.M., Rico, E.L., Diesmos, A.C., Brown, R.M. & Mallari, N.A.D. (2016a) Amphibians and Reptiles of Cebu, Philippines: The Poorly Understood Herpetofauna of an Island with Very Little Remaining Natural Habitat. Asian Herpetological Research 7, 151-179. https://doi.org/10.16373/j.cnki.ahr.150049	2016	123.872	10.4439
2	3	0	WST	Supsup, C.E., Puna, N., Asis, A., Redoblado, B.R., Panaguinit, M.F., Guinto, F.M., Rico, E.L., Diesmos, A.C., Brown, R.M. & Mallari, N.A.D. (2016a) Amphibians and Reptiles of Cebu, Philippines: The Poorly Understood Herpetofauna of an Island with Very Little Remaining Natural Habitat. Asian Herpetological Research 7, 151-179. https://doi.org/10.16373/j.cnki.ahr.150049	2016	123.838	10.3217
2	3	0	WST	Supsup, C.E., Puna, N., Asis, A., Redoblado, B.R., Panaguinit, M.F., Guinto, F.M., Rico, E.L., Diesmos, A.C., Brown, R.M. & Mallari, N.A.D. (2016a) Amphibians and Reptiles of Cebu, Philippines: The Poorly Understood Herpetofauna of an Island with Very Little Remaining Natural Habitat. Asian Herpetological Research 7, 151-179. https://doi.org/10.16373/j.cnki.ahr.150049	2016	123.941	10.2544
2	3	0	WST	Supsup, C.E., Puna, N., Asis, A., Redoblado, B.R., Panaguinit, M.F., Guinto, F.M., Rico, E.L., Diesmos, A.C., Brown, R.M. & Mallari, N.A.D. (2016a) Amphibians and Reptiles of Cebu, Philippines: The Poorly Understood Herpetofauna of an Island with Very Little Remaining Natural Habitat. Asian Herpetological Research 7, 151-179. https://doi.org/10.16373/j.cnki.ahr.150049	2016	123.95	10.3
2	3	0	WST	Supsup, C.E., Puna, N., Asis, A., Redoblado, B.R., Panaguinit, M.F., Guinto, F.M., Rico, E.L., Diesmos, A.C., Brown, R.M. & Mallari, N.A.D. (2016a) Amphibians and Reptiles of Cebu, Philippines: The Poorly Understood Herpetofauna of an Island with Very Little Remaining Natural Habitat. Asian Herpetological Research 7, 151-179. https://doi.org/10.16373/j.cnki.ahr.150049	2016	123.75	10.3333
2	3	0	WST	Supsup, C.E., Puna, N., Asis, A., Redoblado, B.R., Panaguinit, M.F., Guinto, F.M., Rico, E.L., Diesmos, A.C., Brown, R.M. & Mallari, N.A.D. (2016a) Amphibians and Reptiles of Cebu, Philippines: The Poorly Understood Herpetofauna of an Island with Very Little Remaining Natural Habitat. Asian Herpetological Research 7, 151-179. https://doi.org/10.16373/j.cnki.ahr.150049	2016	123.678	10.4398
2	3	0	WST	Supsup, C.E., Puna, N., Asis, A., Redoblado, B.R., Panaguinit, M.F., Guinto, F.M., Rico, E.L., Diesmos, A.C., Brown, R.M. & Mallari, N.A.D. (2016a) Amphibians and Reptiles of Cebu, Philippines: The Poorly Understood Herpetofauna of an Island with Very Little Remaining Natural Habitat. Asian Herpetological Research 7, 151-179. https://doi.org/10.16373/j.cnki.ahr.150049	2016	123.641	10.0989
2	3	0	WST	Supsup, C.E., Puna, N., Asis, A., Redoblado, B.R., Panaguinit, M.F., Guinto, F.M., Rico, E.L., Diesmos, A.C., Brown, R.M. & Mallari, N.A.D. (2016a) Amphibians and Reptiles of Cebu, Philippines: The Poorly Understood Herpetofauna of an Island with Very Little Remaining Natural Habitat. Asian Herpetological Research 7, 151-179. https://doi.org/10.16373/j.cnki.ahr.150049	2016	123.53	9.901
2	3	0	WST	Supsup, C.E., Puna, N., Asis, A., Redoblado, B.R., Panaguinit, M.F., Guinto, F.M., Rico, E.L., Diesmos, A.C., Brown, R.M. & Mallari, N.A.D. (2016a) Amphibians and Reptiles of Cebu, Philippines: The Poorly Understood Herpetofauna of an Island with Very Little Remaining Natural Habitat. Asian Herpetological Research 7, 151-179. https://doi.org/10.16373/j.cnki.ahr.150049	2016	123.527	9.77222
2	3	0	WST	Supsup, C.E., Puna, N., Asis, A., Redoblado, B.R., Panaguinit, M.F., Guinto, F.M., Rico, E.L., Diesmos, A.C., Brown, R.M. & Mallari, N.A.D. (2016a) Amphibians and Reptiles of Cebu, Philippines: The Poorly Understood Herpetofauna of an Island with Very Little Remaining Natural Habitat. Asian Herpetological Research 7, 151-179. https://doi.org/10.16373/j.cnki.ahr.150049	2016	123.402	9.9291
2	3	0	WST	Supsup, C.E., Puna, N., Asis, A., Redoblado, B.R., Panaguinit, M.F., Guinto, F.M., Rico, E.L., Diesmos, A.C., Brown, R.M. & Mallari, N.A.D. (2016a) Amphibians and Reptiles of Cebu, Philippines: The Poorly Understood Herpetofauna of an Island with Very Little Remaining Natural Habitat. Asian Herpetological Research 7, 151-179. https://doi.org/10.16373/j.cnki.ahr.150049	2016	123.405	9.88015
2	3	0	WST	Supsup, C.E., Puna, N., Asis, A., Redoblado, B.R., Panaguinit, M.F., Guinto, F.M., Rico, E.L., Diesmos, A.C., Brown, R.M. & Mallari, N.A.D. (2016a) Amphibians and Reptiles of Cebu, Philippines: The Poorly Understood Herpetofauna of an Island with Very Little Remaining Natural Habitat. Asian Herpetological Research 7, 151-179. https://doi.org/10.16373/j.cnki.ahr.150049	2016	123.45	9.72398
2	3	0	WST	Supsup, C.E., Puna, N., Asis, A., Redoblado, B.R., Panaguinit, M.F., Guinto, F.M., Rico, E.L., Diesmos, A.C., Brown, R.M. & Mallari, N.A.D. (2016a) Amphibians and Reptiles of Cebu, Philippines: The Poorly Understood Herpetofauna of an Island with Very Little Remaining Natural Habitat. Asian Herpetological Research 7, 151-179. https://doi.org/10.16373/j.cnki.ahr.150049	2016	123.39	9.43169
2	3	0	WST	Supsup, C.E., Puna, N., Asis, A., Redoblado, B.R., Panaguinit, M.F., Guinto, F.M., Rico, E.L., Diesmos, A.C., Brown, R.M. & Mallari, N.A.D. (2016a) Amphibians and Reptiles of Cebu, Philippines: The Poorly Understood Herpetofauna of an Island with Very Little Remaining Natural Habitat. Asian Herpetological Research 7, 151-179. https://doi.org/10.16373/j.cnki.ahr.150049	2016	123.349	9.71024
2	3	0	WST	Supsup, C.E., Puna, N., Asis, A., Redoblado, B.R., Panaguinit, M.F., Guinto, F.M., Rico, E.L., Diesmos, A.C., Brown, R.M. & Mallari, N.A.D. (2016a) Amphibians and Reptiles of Cebu, Philippines: The Poorly Understood Herpetofauna of an Island with Very Little Remaining Natural Habitat. Asian Herpetological Research 7, 151-179. https://doi.org/10.16373/j.cnki.ahr.150049	2016	123.924	10.3489
2	3	0	WST	Supsup, C.E., Puna, N., Asis, A., Redoblado, B.R., Panaguinit, M.F., Guinto, F.M., Rico, E.L., Diesmos, A.C., Brown, R.M. & Mallari, N.A.D. (2016a) Amphibians and Reptiles of Cebu, Philippines: The Poorly Understood Herpetofauna of an Island with Very Little Remaining Natural Habitat. Asian Herpetological Research 7, 151-179. https://doi.org/10.16373/j.cnki.ahr.150049	2016	123.8	10.3333
1	2	1	RIG	Supsup, C.E., Redoblado, B.R. & Guinto, F.M. (2016b) First Record of Rare Endemic Tree Skink Lipinia vulcania on Sibuyan Island, Philippines, with Notes on its Conservation and Taxonomic Status. Herpetological Review 47, 24-26.	2015	122.464	12.4195
0	2	1		Sweeney, R. G., Sekscienski, S., Maslanka, M. (2017). Nutritional Analysis of Natural Fruit Items Consumed by Butaan (Varanus olivaceus) with Comparison to Commonly Used Captive Dietary Items. Herpetological Review, 48(4): 787-791	2017
4	2	1	WST	Sy E, Alaban J (2014a) Hemidactylus platyurus (Flat-tailed House Gecko) predation. Herpetological Review 45: 129.	2014	122.728	11.5486
4	2	1	MIN	Sy E, Pacron RC (2014) Tropidophorus misaminius (Misamis Water Skink) novel microhabitat. Herpetological Review 45: 701–702.	2014	125.667	7.74578
1	2	1	LUZ	Sy EY (2013a) Geographic distribution: Calotes versicolor (Common Garden Lizard): Philippines, National Capital Region, Luzon Island. Herpetological Review 44: 625.	2013	121.016	14.4858
1	1	1	MIN	Sy EY (2013b) Geographic distribution: Kaloula pulchra (Asiatic Painted Frog): Philippines, Mindanao Island. Herpetological Review 44: 621.	2013	125.676	7.30639
1	2	1	MIN	Sy EY (2014b) Geographic distribution: Pelodiscus sinensis (Chinese Softshell Turtle): Philippines, Mindanao Island. Herpetological Review 45: 280–281.	2014	124.842	6.4924
4	2	1		Sy EY (2014d) Siebenrockiella leytensis (Philippine Forest Turtle): Artificial incubation and hatchling size. Herpetological Review 45: 454–455.	2014
1	2	1	WST	Sy EY (2016a) Geographic distribution: Ophiophagus hannah (King Cobra): Philippines, Cebu Island. Herpetological Review 47: 263.	2016	122.562	7.94261
1	2	1	MIN	Sy EY (2016b) Geographic distribution: Ophiophagus hannah (King Cobra): Philippines, Mindanao Island, Zamboanga del Norte Province. Herpetological Review 47: 264.	2016	122.562	7.94261
1	2	1	MIN	Sy EY (2017) Geographic distribution: Ophiophagus hannah (King Cobra): Philippines, Bohol Island. Herpetological Review 48: 130.	2017	123.992	9.84946
1	2	1	LUZ	Sy EY, Baniqued RD, Diesmos, A. C. (2016a) Geographic distribution: Ophiophagus hannah (King Cobra): Philippines, Luzon Island, Nueva Ecija Province. Herpetological Review 47: 263–264.	2015	123.925	13.0521
1	2	1	LUZ	Sy EY, Binaday JWB (2016) Geographic distribution: Aplopeltura boa (Blunt-headed Slug Snake): Philippines, Luzon Island. Herpetological Review 47: 260–261.	2016	124.095	12.7556
1	2	1	MIN	Sy EY, Boos R (2015) Geographic distribution: Trimeresurus flavomaculatus (Philippine Pitviper) : Philippines, Biliran Island. Herpetological Review 46(2): 222.. Herpetological Review 46: 222.	2015	124.44	11.6073
1	2	1	MIN	Sy EY, Buday J (2014) Geographic distribution: Emoia ruficauda (Red-tailed Swamp Skink): Philippines, Mindanao Island. Herpetological Review 45(3): 462.	2014	124.734	6.25577
1	1	1	MIR	Sy EY, Cielo KL, Soniega ES, Hulog CY, Bacalando JA, Quibod MN (2016b) Geographic distribution: Kaloula pulchra (Asiatic Painted Frog): Philippines, Mindoro Island. Herpetological Review 47: 248.	2016	121.183	13.4041
4	2	1		Sy EY, de Chavez ERC (2014) Siebenrockiella leytensis (Philippine Forest Turtle) diet. Herpetological Review 45: 487–488.	2014
4	1	1	LUZ	Sy EY, De Layola LA, Necisito LV, Realubit NDC, Diesmos AC (2015d) Kaloula walteri (Walter’s Narrow-mouthed Frog) predation. Herpetological Review 46: 413.	2015	121.482	14.0978
1	2	1	LUZ	Sy EY, De Layola LA, Yu CMT, Diesmos, A. C. (2015c) Geographic distribution: Ophiophagus hannah (King Cobra): Philippines, Pangasinan Province, Luzon Island. Herpetological Review 46: 220–221.	2015	119.781	16.0405
1	2	1	PAL	Sy EY, Dycoco Jr. QS, Rodriguez AZ, Du SG, Wisco MAS, Pangilinan CM, Banaguas GS (2016c) Geographic distribution: Naja sumatrana (Equatorial Spitting Cobra): Philippines, Busuanga Island.. Herpetological Review 47: 427–428.	2016	119.991	12.0325
1	2	1	LUZ	Sy EY, Eleazar III B, Achacoso R, Diesmos, A. C. (2015b) Geographic distribution: Eleutherodactylus planirostris (Greenhouse Frog): Philippines, Luzon Island. Herpetological Review 46: 56.	2015	121.033	14.6189
4	2	1	MIN	Sy EY, Foley C, Cruz RM (2014b) Ptychozoon intermedium (Philippine Flying Gecko) avian predation. Herpetological Review 45: 698–699.	2014	126.279	8.24603
1	2	1	LUZ	Sy EY, Labatos Jr. BV (2017) Geographic distribution: Ophiophagus hannah (King Cobra): Philippines, Luzon Island, Nueva Vizcaya Province. Herpetological Review 48: 130.	2017	121.465	16.3313
1	2	1	LUZ	Sy EY, Letana SD (2017) Geographic distribution: Ophiophagus hannah (King Cobra): Philippines, Luzon Island, Sorsogon Province. Herpetological Review 48: 130.	2017	123.925	13.0521
1	1	1	LUZ	Sy EY, Malabana DA (2015) Geographic distribution: Kaloula pulchra (Asiatic Painted Frog): Philippines, Marinduque Island. Herpetological Review 46: 212.	2015	121.861	13.4739
1	1	1	WST	Sy EY, Martyr JC, Diesmos, A. C. (2015a) Geographic distribution: Eleutherodactylus planirostris (Greenhouse Frog): Philippines, Negros Island. Herpetological Review 46: 56.	2015	122.962	10.6767
1	2	1	WST	Sy EY, Quemado R (2014) Geographic distribution: Varanus rasmusseni (Rasmussen’s Water Monitor Lizard): Philippines, Sulu Province. Herpetological Review 45: 464.	2014	121.446	6.0567
1	2	1	WST	Sy EY, Salgo J (2015) Geographic distribution: Eleutherodactylus planirostris (Greenhouse Frog): Philippines, Cebu Island. Herpetological Review 46: 212.	2015	123.852	10.2738
1	2	1	RIG	Sy EY, Tan EK (2013a) Geographic distribution: Gonyosoma oxycephalum (Red-tailed Green Ratsnake): Philippines, Romblon Province, Sibuyan Island. Herpetological Review 44: 275.	2013	122.582	12.3164
1	2	1	RIG	Sy EY, Tan EK (2013b) Geographic distribution: Varanus nuchalis (White-headed Monitor Lizard): Philippines, Romblon Province, Tablas Island. Herpetological Review 44(4): 627.. Herpetological Review 44: 627.	2013	121.949	12.3608
1	2	1	RIG	Sy EY, Tan EK (2015a) Geographic distribtuion: Coelognathus erythrurus psephenourus (Philippine Gray-tailed Ratsnake): Philippines, Romblon Province. Herpetological Review 46: 218.	2015	121.991	12.4104
1	2	1	RIG	Sy EY, Tan EK (2015b) Geographic distribution: Malayopython reticulatus (Reticulated Python): Philippines, Romblon Province. Herpetological Review 46: 220.	2015	121.993	12.355
1	1	1	WST	Sy EY, Villareal D, Gamolo GC (2014a) Geographic distribution: Kaloula pulchra (Asiatic Painted Frog): Philippines, Cebu Island. Herpetological Review 45: 276–277.	2014
1	2	1	RIG	Sy EY, Wallbank M (2013) Geographic distribution: Ophiophagus hannah (King Cobra): Philippines, Romblon Province. Herpetological Review 44: 110.	2013	122.687	12.3697
0	2	1		Sy, E. (2012) First Record of Varanus bitatawa in the Philippine Pet Trade. Biawak 6, 73.	2012
1	1	1	WST	Sy, E. (2017). Eleutherodactylus planirostris (Greenhouse Frog), Cebu Province: Mactan Island. Herpetological Review, 48(3): 583	2017	123.995	10.2827
1	2	1	SUL	Sy, E. (2022). Emoia caeruleocauda (Pacific Blue-tailed Skink), Bangsamoro: Baguan Island: Tawi-tawi Province: Municipality of Turtle Islands, Herpetological Review 53(3): 443	2022	118.447	6.10263
1	2	1	MIR	Sy, E., Balete, D. (2017) Naja philippinensis (Northern Philippine Cobra). Lubang Island: Occidental Mindoro Province. Herpetological Review, 48(3)	2017	120.115	13.859
1	2	1	MIN	Sy, E., Boos, R. (2015). Ophiophagus hannah (King Cobra). Herpetological Review 46(2): 220	2015	124.983	11.1955
1	2	1	PAL	Sy, E., Dichaves, J. A. L. (2017). Ophiophagus hannah (King Cobra). Pangulasian Island: Palawan Province: Municipality of El Nido. Herpetological Review, 48(3):591	2017	119.336	11.1137
1	2	1	LUZ	Sy, E., Gerard, T. (2014). Naja philippinensis (Northern Philippine Cobra). Herpetological Review 45(4): 664-665	2014	120.616	16.5526
1	2	1	MIN	Sy, E., Mangkabong, S. G. (2022). Emoia caeruleocauda (Pacific Blue-tailed Skink), Bangsamoro: Sibago Island: Basilan Province. Herpetological Review 53(3): 443	2022	122.399	6.74172
1	2	1	LUZ	Sy, E., Vargas, M. (2017) Naja philippinensis (Northern Philippine Cobra). Catanduanes Island: Catanduanes Province: Municipality of Virac. Herpetological Review, 48(3)	2017	124.23	13.5916
0	2	1		Sy, E.Y. (2014a) Checklist of Exotic Species in the Philippine Pet Trade, I. Amphibians. Journal of Nature Studies 13, 48-57.	2014
1	1	1	WST	Sy, E.Y. (2014b) Geographic distribution: Kaloula pulchra on Cebu Island, Philippines. Herpetological Review 45.	2014	123.924	10.3489
1	1	0	WST	Sy, E.Y. (2014b) Geographic distribution: Kaloula pulchra on Cebu Island, Philippines. Herpetological Review 45.	2014	123.921	10.3892
1	1	0	WST	Sy, E.Y. (2014b) Geographic distribution: Kaloula pulchra on Cebu Island, Philippines. Herpetological Review 45.	2014	123.924	10.3263
1	1	0	WST	Sy, E.Y. (2014b) Geographic distribution: Kaloula pulchra on Cebu Island, Philippines. Herpetological Review 45.	2014	123.963	10.399
1	2	1	WST	Sy, E.Y. (2014c) Geographic distribution: Pelodiscus sinensis in South Cotabato, Mindanao. Herpetological Review 45, 280-281.	2014	124.842	6.4924
0	2	1		Sy, E.Y., Balazs, F. & Balazs, B. (2004) The Chinese Softshell Turtle Established in the Philippines? Turtle and Tortoise Newsletter, 17-18.	2004
1	1	1	PAL	Sy, EY (2017). Eleutherodactylus planirostris (Greenhouse Frog). Palawan Island: Palawan Province: Puerto Princesa City. Herpetological Review 48(3): 583	2017	118.735	9.80746
0	2	1		Sy, EY, Schoppe, S., Diesmos, M.L.L., Lim, T.M.S. and Diesmos, A.C. (2020). Endangered by trade: seizure analysis of the critically endangered Philippine Forest Turtle Siebenrockiella leytensis from 2004–2018. Philippine Journal of Systematic Biology 14(2). DOI: 10.26757/pjsb2020b14003	2020
4	1	1	PAL	Sy, EY, Tan, E. K. (2015). Pelophryne abotaeniata (Palawan toadlet), Mortality. Herpetological Review, 46(2): 235-236	2015
1	2	1	MIN	Tabora, J.A., Hinlo, Ma.R.P., Bailey, C., Lei, R., Pomares, C., Rebong, G., van Weerd, M., Engberg, S., Brenneman, R. & Louis, Jr., E. (2012) Detection of Crocodylus mindorensis x Crocodylus porosus (Crocodylidae) hybrids in a Philippine crocodile systematics analysis. Zootaxa 3560, 1-31.	2012	124.684	6.88602
4	2	1	LUZ	Tabug, M.A. and Necesito, L.V. (2021). Lycodon capucinus (Common Wolf Snake) ectoparasitism. Herpetological Review 52(2): 426-427.	2021	122.06	18.228
4	2	1	LUZ	Tabug, M.A., Necesito, L.V. and Diesmos, A.C. (2020). Draco spilopterus (Philippine Spotted Flying Lizard) diet. Herpetological Review 51(4): 848-850.	2020	120.647	18.3717
4	2	0	LUZ	Tabug, M.A., Necesito, L.V. and Diesmos, A.C. (2020). Draco spilopterus (Philippine Spotted Flying Lizard) diet. Herpetological Review 51(4): 848-850.	2020	121.469	14.1229
4	2	0	LUZ	Tabug, M.A., Necesito, L.V. and Diesmos, A.C. (2020). Draco spilopterus (Philippine Spotted Flying Lizard) diet. Herpetological Review 51(4): 848-850.	2020	120.657	14.2317
4	2	0	LUZ	Tabug, M.A., Necesito, L.V. and Diesmos, A.C. (2020). Draco spilopterus (Philippine Spotted Flying Lizard) diet. Herpetological Review 51(4): 848-850.	2020	123.274	13.3762
4	1	1	MIN	Tampon, G, Nuñeza, O. and Diesmos, A.C. (2012) Bioacoustic analysis of advertisement calls of two ground-frogs of the genus Platymantis in Mount Magdiwata, San Francisco, Agusan del Sur, Philippines. International Journal of Biodiversity and Conservation 4. https://doi.org/10.5897/IJBC11.261	2012	125.999	8.46091
1	1	1	LUZ	Tan, W. J., Sy, E. (2022). Eleutherodactylus planirostris (Greenhouse Frog). Calabarzon Region: Laguna Province: Luzon Island: Municipality of Los Baños. Herpetological Review 53(4): 626	2022	121.24	14.1656
4	2	1	MIN	Tanalgo, K.C. & Hughes, A.C. (2017) First evidence of nectarivory by four-clawed gecko, Gehyra mutilata (Wiegmann, 1834) (Squamata: Gekkonidae) on a bat-pollinated Calabash tree ( Crescentia cujete L.) (Bignoniaceae) in Southcentral Mindanao, Philippines. Herpetology Notes 10, 493-496.	2017	124.879	6.8444
4	2	1	MIN	Tanalgo, K.C., Monfort, N. and Hughes, A.C. (2020). Attacked from above and below: new ethological evidence on the predation strategies of corvid and varanid on a cave-roosting bat. Ethology, Ecology & Evolution.	2020	125.692	7.16472
0	2	1		Tkach, V.V., Kuzmin, Y. & Brown, R.M. (2011) Rhabdias mcguirei sp. nov. (Nematoda, Rhabdiasidae) from the flying lizard, Draco spilopterus (Squamata, Agamidae) of the northern Philippines. Acta Parasitologica 56, 406-411. https://doi.org/10.2478/s11686-011-0076-0	2011
2	3	1	MIN	Toledo-Bruno, A.G., Macas, D.G., Buenavista, D.P. & Medina, M.A.P. (2017) Amphibian and reptile diversity in Mt. Kalatungan Range Natural Park, Philippines. Environmental and Experimental Biology.	2017	124.845	7.91167
1	2	1	LUZ	Uriza, R. C., Elec, J. A., Palacpac, A. S. (2017). Ophiophagus hannah (King Cobra): Luzon Island: Ilocos Norte Province: Municipality of Burgos, Barangay Saoit. Herpetological Review, 48(3): 591	2017	120.642	18.5272
0	2	1		van de Ven, W.A., Guerrero, J.P., Rodriguez, D.G., Telan, S.P., Balbas, M.G., Tarun, B.A., Van Weerd, M., van der Ploeg, J., Wijtten, Z. & Lindeyer, F.E. (2009) Effectiveness of head-starting to bolster Philippine crocodile Crocodylus mindorensis populations in San Mariano municipality, Luzon, Philippines. Conservation Evidence 6, 111-116.	2009
0	2	1		van der Ploeg, J., Arano, R.R. & van Weerd, M. (2011) What Local People Think About Crocodiles: Challenging Environmental Policy Narratives in the Philippines. The Journal of Environment & Development. https://doi.org/10.1177/1070496511416743	2011
0	2	1		Van Der Ploeg, J., Van Weerd, M. & Persoon, G.A. (2011) A Cultural History of Crocodiles in the Philippines: Towards a New Peace Pact? Environment and History 17, 229-264.	2011
3	2	1	PAL	Van Rooijen, J. & Vogel, G. (2012) A revision of the taxonomy of Dendrelaphis caudolineatus (Gray, 1834)(Serpentes: Colubridae). Zootaxa 3272, 1-25.	2012	118.742	9.79087
0	2	1		Van Weerd, M. & Van Der Ploeg, J. (2003) A new future for the Philippine crocodile, Crocodylus mindorensis. Sylvatrop 13, 31-50.	2003
2	3	1	CAM	Venturina, R.E.L., Del Prado, Y.L.C., Kamir, R.A.C., Balmores, M.N. & Diesmos, A. C. (2020) A Revised Checklist of Amphibians and Reptiles in Camiguin Sur, Misamis Oriental, Mindaanao, Philippines. Asian Herpetological Research 11, 28-43.	2020	124.71	9.2047
2	3	0	CAM	Venturina, R.E.L., Del Prado, Y.L.C., Kamir, R.A.C., Balmores, M.N. & Diesmos, A. C. (2020) A Revised Checklist of Amphibians and Reptiles in Camiguin Sur, Misamis Oriental, Mindaanao, Philippines. Asian Herpetological Research 11, 28-43.	2020	124.708	9.19273
2	3	0	CAM	Venturina, R.E.L., Del Prado, Y.L.C., Kamir, R.A.C., Balmores, M.N. & Diesmos, A. C. (2020) A Revised Checklist of Amphibians and Reptiles in Camiguin Sur, Misamis Oriental, Mindaanao, Philippines. Asian Herpetological Research 11, 28-43.	2020	124.716	9.18139
2	3	0	CAM	Venturina, R.E.L., Del Prado, Y.L.C., Kamir, R.A.C., Balmores, M.N. & Diesmos, A. C. (2020) A Revised Checklist of Amphibians and Reptiles in Camiguin Sur, Misamis Oriental, Mindaanao, Philippines. Asian Herpetological Research 11, 28-43.	2020	124.726	9.24537
2	1	1	MIN	Vidal, K.C., Macusi, E.D. & Ponce, A.G. (2018) Inventory and Morphometrics of Anuran Species Found in Mt. Kilala of the Mt. Hamiguitan Range Wildlife Sanctuary, Governor Generoso, Davao Oriental, Philippines. Philippine Journal of Science 147, 629-638.	2018	126.14	6.61129
2	1	0	MIN	Vidal, K.C., Macusi, E.D. & Ponce, A.G. (2018) Inventory and Morphometrics of Anuran Species Found in Mt. Kilala of the Mt. Hamiguitan Range Wildlife Sanctuary, Governor Generoso, Davao Oriental, Philippines. Philippine Journal of Science 147, 629-638.	2018	126.137	6.60259
2	1	0	MIN	Vidal, K.C., Macusi, E.D. & Ponce, A.G. (2018) Inventory and Morphometrics of Anuran Species Found in Mt. Kilala of the Mt. Hamiguitan Range Wildlife Sanctuary, Governor Generoso, Davao Oriental, Philippines. Philippine Journal of Science 147, 629-638.	2018	126.14	6.60665
0	3	1		Villanueva, E.L.C., Fernandez, D.A.P., Delos Angeles, M.D., Tolentino, P.J.S., Obeña, R.D.R. and Buot, I.E., Jr. (2021). Biodiversity in forests over limestone in Paranas, Samar Island Natural Park (SINP), a UNESCO world natural heritage site nominee. Tropical Natural History 21(1): 119-145.	2021
3	2	1	LUZ	Vogel, G. & Rooijen, J. (2008) Contributions to a review of the Dendrelaphis pictus (Gmelin, 1789) complex-2. the eastern forms (Serpentes: Colubridae). Herpetozoa 21, 3-29.	2008	123.688	13.0835
0	2	1		Vogel, G., David, P., Lutz, M., Van Rooijen, J. & Vidal, N. (2007) Revision of the Tropidolaemus wagleri-complex (Serpentes: Viperidae: Crotalinae). I. Definition of included taxa and redescription of Tropidolaemus wagleri (Boie, 1827). Zootaxa 1644, 1-40.	2007
0	2	1		Wagner, G.P., Griffith, O.W., Bergmann, P.J., Bello-Hellegouarch, G., Kohlsdorf, T., Bhullars, A. & Siler, C.D. (2018) Are there general laws for digit evolution in squamates? The loss and re-evolution of digits in a clade of fossorial lizards (Brachymeles, Scincinae). Journal of Morphology 279, 1104-1119. https://doi.org/10.1002/jmor.20834	2019
3	2	1	LUZ	Wallach, V., Brown, R.M., Diesmos, A.C. & Gee, G.V.A. (2007) An Enigmatic New Species of Blind Snake from Luzon Island, Northern Philippines, with a Synopsis of the Genus Acutotyphlops (Serpentes: Typhlopidae). Journal of Herpetology 41, 690-702.	2007	121.05	17.4833
4	2	1		Weinell, J. L., Paluh, D. J., Singh, A., Blackburn, D. C., Brown, R. M. (2019). Myersophis alpestris (Myers' Mountain Snake), Reproduction. Herpetological Review 50(1): 164-165	2019
0	2	1		Weinell, J.L. & Brown, R.M. (2018) Discovery of an old, archipelago-wide, endemic radiation of Philippine snakes. Molecular Phylogenetics and Evolution 119, 144-150. https://doi.org/10.1016/j.ympev.2017.11.004	2018
0	2	1		Weinell, J.L., Barley, A.J., Siler, C.D., Orlov, N.L., Ananjeva, N.B., Oaks, J.R., Burbrink, F.T. & Brown, R.M. (2020a) Phylogenetic relationships and biogeographic range evolution in cat-eyed snakes, Boiga (Serpentes: Colubridae). Zoological Journal of the Linnean Society. https://doi.org/10.1093/zoolinnean/zlaa090	2020
0	2	1		Weinell, J.L., Hooper, E., Leviton, A.E. & Brown, R.M. (2019) Illustrated Key to the Snakes of the Philippines. Proceeding of the California Academy of Sciences 66, 1-49.	2019
3	2	1	MIR	Weinell, J.L., Leviton, A.E. & Brown, R.M. (2020b) A new species of reed snake, genus Calamaria (Colubridae: Calamariinae), from Mindoro Island, Philippines. Philippine Journal of Systematic Biology 14, 1-14.	2020	120.902	12.865
3	2	1	MIN	Weinell, J.L., Paluh, D.J., Siler, C.D. & Brown, R.M. (2020c) A New, Miniaturized Genus and Species of Snake (Cyclocoridae) from the Philippines. Copeia 108, 907-923. https://doi.org/10.1643/CH2020110	2020	125.276	11.829
0	2	1		Welton, L.J., Rechhio, I., Wood Jr, P.L. & Brown, R.M. (2020) Phyloforensics in Action: Genetic Identity and Island Provenance of an Illegally Trafficked Philippine Monitor Lizard. Herpetological Review 51, 215-220.	2020
3	2	1	LUZ	Welton, L.J., Siler, C.D., Bennett, D., Diesmos, A., Duya, M.R., Dugay, R., Rico, E.L.B., Van Weerd, M. & Brown, R.M. (2010a) A spectacular new Philippine monitor lizard reveals a hidden biogeographic boundary and a novel flagship species for conservation. Biology Letters 6, 654-658. https://doi.org/10.1098/rsbl.2010.0119	2010	122.186	16.2867
3	2	1	PAL	Welton, L.J., Siler, C.D., Diesmos, A. & Brown, R.M. (2009) A New Bent-Toed Gecko (Genus Cyrtodactylus) from Southern Palawan Island, Philippines and Clarification of the Taxonomic Status of C. annulatus. Herpetologica 65, 328-343. https://doi.org/10.1655/08-057R1.1	2009	118.771	9.89
0	2	1		Welton, L.J., Siler, C.D., Diesmos, A.C., Diesmos, M.L.L., Lagat, R.D., Causaren, R.M. & Brown, R.M. (2012) Genetic Identity, Geographic Ranges, and Major Distribution Records for Frugivorous Monitor Lizards of Luzon Island, Philippines. Herpetological Review 43, 226.	2012
0	2	1		Welton, L.J., Siler, C.D., Grismer, L.L., Diesmos, A.C., Sites, J.W. & Brown, R.M. (2016) Archipelago-wide survey of Philippine forest dragons (Agamidae: Gonocephalus ): multilocus phylogeny uncovers unprecedented levels of genetic diversity in a biodiversity hotspot. Biological Journal of the Linnean Society. https://doi.org/10.1111/bij.12878	2016
3	2	1	PAL	Welton, L.J, Siler, C.D., Diesmos, A.C. & Brown, R.M. 2010. Phylogeny-based species delimitation of southern Philippines bent-toed geckos and a new species of Cyrtodactylus (Squamata: Gekkonidae) from western Mindanao and the Sulu Archipelago. Zootaxa 2390: 49–68	2010	118.771	9.89
3	2	1	MIN	Welton, L.J., Siler, C.D., Linkem, C.W., Diesmos, A.C. & Brown, R.M. (2010b) Philippine bent-toed geckos of the Cyrtodactylus agusanensis complex: multilocus phylogeny, morphological diversity, and descriptions of three new species. Herpetological Monographs, 55-85.	2010	122.029	7.01759
3	2	0	MIN	Welton, L.J., Siler, C.D., Linkem, C.W., Diesmos, A.C. & Brown, R.M. (2010b) Philippine bent-toed geckos of the Cyrtodactylus agusanensis complex: multilocus phylogeny, morphological diversity, and descriptions of three new species. Herpetological Monographs, 55-85.	2010	124.826	10.731
3	2	0	MIN	Welton, L.J., Siler, C.D., Linkem, C.W., Diesmos, A.C. & Brown, R.M. (2010b) Philippine bent-toed geckos of the Cyrtodactylus agusanensis complex: multilocus phylogeny, morphological diversity, and descriptions of three new species. Herpetological Monographs, 55-85.	2010	125.618	10.344
0	2	1		Welton, L.J., Siler, C.D., Linkem, C.W., Diesmos, A.C., Diesmos, M.L., Sy, E. & Brown, R.M. (2013a) Dragons in our midst: Phyloforensics of illegally traded Southeast Asian monitor lizards. Biological Conservation 159, 7-15. https://doi.org/10.1016/j.biocon.2012.10.013	2013
0	2	1		Welton, L.J., Siler, C.D., Oaks, J.R., Diesmos, A.C. & Brown, R.M. (2013b) Multilocus phylogeny and Bayesian estimates of species boundaries reveal hidden evolutionary relationships and cryptic diversity in Southeast Asian monitor lizards. Molecular Ecology 22, 3495-3510. https://doi.org/10.1111/mec.12324	2013
0	2	1		Welton, L.J., Wood, P.L., Oaks, J.R., Siler, C.D. & Brown, R.M. (2014) Fossil-calibrated phylogeny and historical biogeography of Southeast Asian water monitors (Varanus salvator Complex). Molecular Phylogenetics and Evolution 74, 29-37. https://doi.org/10.1016/j.ympev.2014.01.016	2014
3	2	1	LUZ	Welton, L. J., Travers, S. L., Siler, C. D., & Brown, R. M. (2014). Integrative taxonomy and phylogeny-based species delimitation of Philippine water monitor lizards (Varanus salvator Complex) with descriptions of two new cryptic species. Zootaxa, 3881(3), 201-227.	2014	122.341	14.032
3	2	0	MIR	Welton, L. J., Travers, S. L., Siler, C. D., & Brown, R. M. (2014). Integrative taxonomy and phylogeny-based species delimitation of Philippine water monitor lizards (Varanus salvator Complex) with descriptions of two new cryptic species. Zootaxa, 3881(3), 201-227.	2014	120.916	12.7878
4	1	1	LUZ	Willis, R. (2012). Kaloula kalingensis (Narrow-mouthed Forg), Parental Care. Herpetological Review, 43(2): 321	2012	121.491	14.0932
0	2	1		Wood, P.L., Guo, X., Travers, S.L., Su, Y.-C., Olson, K.V., Bauer, A.M., Grismer, L.L., Siler, C.D., Moyle, R.G., Andersen, M.J. & Brown, R.M. (2020) Parachute geckos free fall into synonymy: Gekko phylogeny, and a new subgeneric classification, inferred from thousands of ultraconserved elements. Molecular Phylogenetics and Evolution 146, 106731. https://doi.org/10.1016/j.ympev.2020.106731	2014
3	2	1	LUZ	Wynn, A.H., Diesmos, A.C. & Brown, R.M. (2016) Two New Species of Malayotyphlops from the Northern Philippines, with Redescriptions of Malayotyphlops luzonensis (Taylor) and Malayotyphlops ruber (Boettger). Journal of Herpetology 50, 157-168. https://doi.org/10.1670/14-104	2016	122.193	17.029
3	2	0	LUZ	Wynn, A.H., Diesmos, A.C. & Brown, R.M. (2016) Two New Species of Malayotyphlops from the Northern Philippines, with Redescriptions of Malayotyphlops luzonensis (Taylor) and Malayotyphlops ruber (Boettger). Journal of Herpetology 50, 157-168. https://doi.org/10.1670/14-104	2016	121.64	18.054

## Sheet: curated_data
Institution	Island	General locality	Specific locality	Longitude	Latitude
Univeristy of Kansas	Mindanao	Zamboanga	Pasonanca natural park	122.06	6.99223
Univeristy of Kansas	Leyte	Burauen	Malitbog River	124.874	10.9696
Univeristy of Kansas	Luzon	Quezon	UP Land Grants	121.515	14.49
Univeristy of Kansas	Luzon	Quezon	Marcos Highway, Brgy. Magsaysay	121.542	14.6543
Univeristy of Kansas	Tawi-tawi	Tawi-tawi	Simunul, Tawi-tawi	119.794	4.88819
Univeristy of Kansas	Tawi-tawi	Tawi-tawi	Pababag, Tawi-tawi	119.793	5.03123
Univeristy of Kansas	Tawi-tawi	Tawi-tawi	Luk Pandan, Tawi-tawi	119.782	5.06628
Univeristy of Kansas	Tawi-tawi	Tawi-tawi	Lapid-lapid, Tawi-tawi	119.837	5.1036
Univeristy of Kansas	Tawi-tawi	Tawi-tawi	Pasiagan, Tawi-tawi	119.75	5.0171
Univeristy of Kansas	Palawan	Brooke's Point	Mt. Mantalingahan	117.643	8.81306
Univeristy of Kansas	Mindoro	Sablayan	Barangay Malisbong, Sablayan prison, farm-office	120.882	12.8161
Univeristy of Kansas	Mindoro	Sablayan	Malisbong,Lake Libuao	120.897	12.8192
Univeristy of Kansas	Mindoro	Sablayan	Barangay Malisbong, Sitio Aruyan	120.916	12.7878
Univeristy of Kansas	Mindoro	Sablayan	Barangay Malisbong, Lake Libuao	120.897	12.8192
Univeristy of Kansas	Mindoro	Magsaysay	Barangay Nicolas	121.216	12.3109
Univeristy of Kansas	Mindoro	Paluan	Barangay Harrison, Sitio Ulasan	120.412	13.4631
Univeristy of Kansas	Mindoro	Sablayan	Sablayan, Yapang	120.913	12.8345
Univeristy of Kansas	Mindoro	Gloria	Barangay Malamig	121.382	12.965
Univeristy of Kansas	Mindoro	Puerto Galera	Barangay San Teodoro, Tamaraw Falls	120.959	13.4875
Univeristy of Kansas	Mindoro	Sablayan	Burgos, Sitio Gasa	120.866	12.6886
Univeristy of Kansas	Mindoro	Paluan	Barangay Harrison, Sitio Ulasan	120.424	13.4492
Univeristy of Kansas	Mindoro	Sablayan	Malisbong, Sablayan	120.882	12.8161
Univeristy of Kansas	Mindoro	Paluan	Barangay 1, Sitio Ipol	120.449	13.4292
Univeristy of Kansas	Mindoro	Magsaysay	Barangay Nicolas, Sitio Banban	121.216	12.3109
Univeristy of Kansas	Mindoro	Victoria	Barangay Loyal, Sitio Panguisan, Panguisan River	121.215	13.1562
Univeristy of Kansas	Mindoro	Bongabong	Barangay Formon, Sitio Pastohan, Tanguisian Falls	121.396	12.7009
Univeristy of Kansas	Mindoro	Bongabong	Barangay Formon, Sitio Balogbog, Cueba Simbahan	121.382	12.721
Univeristy of Kansas	Mindoro	Bongabong	Barangay Carmundo, Sitio Paypay-Ama, Paypay-Ama River	121.414	12.7354
Univeristy of Kansas	Mindoro	Victoria	Barangay Loyal, Mindoro	121.215	13.1562
Univeristy of Kansas	Mindoro	Roxas	Barangay San Vicente	121.382	12.623
Univeristy of Kansas	Mindoro	Bongabong	Barangay Carmundo	121.414	12.7354
Univeristy of Kansas	Mindoro	Gloria	Barangay Malamig, Sitio Tipolo, Balite River, Mindoro	121.382	12.965
Univeristy of Kansas	Lubang	Lubang	Barangay Vigo, Sitio Dangay	120.164	13.8
Univeristy of Kansas	Lubang	Lubang	Barangay Paraiso	120.123	13.8486
Univeristy of Kansas	Samar	Taft	Barangay San Rafael	125.283	11.8316
Univeristy of Kansas	Samar	San Jorge	Municipal building	124.825	11.979
Univeristy of Kansas	Samar	Catbalogan	Maqueda Bay Inn	124.884	11.7664
Univeristy of Kansas	Samar	Taft	Barangay San Rafael	125.277	11.8292
Univeristy of Kansas	Samar	Taft	Barangay San Rafael; Kadak-an River	125.292	11.8121
Univeristy of Kansas	Samar	Taft	San Rafael Barangay;Kadakan River (="Kadak-an")	125.292	11.8121
Univeristy of Kansas	Samar	San Jose de Buan	Uno Barangay;Mt. Huraw	125.041	12.0528
Univeristy of Kansas	Samar	Taft	San Rafael Barangay;DENR House, Samar	125.276	11.8287
Univeristy of Kansas	Samar	Balangiga	Barangay Guinmaayohan, Sitio Bangon, Kaantulan River Drainage	125.367	11.2074
Univeristy of Kansas	Leyte	Ormoc	Barangay Danao, Lake Danao	124.7	11.0729
Univeristy of Kansas	Leyte	Baybay	Pilim, San Vicente, Leyte	124.815	10.7239
Univeristy of Kansas	Leyte	Baybay	Barangay Guadalupe, LSU-Visca campus, Calbiga-a creek	124.789	10.7423
Univeristy of Kansas	Leyte	Tacloban	NE of Tacloban	124.956	11.2638
Univeristy of Kansas	Leyte	Pacijan	Barangay Poblacion	124.381	10.673
Univeristy of Kansas	Leyte	Baybay	Municipal proper	124.814	10.673
Univeristy of Kansas	Leyte	Baybay	Barangay Pilim, San Vicente	124.842	10.7414
Univeristy of Kansas	Leyte	Baybay	Barangay Gubas, Sitio Cienda, Leyte	124.788	10.7424
Univeristy of Kansas	Leyte	Baybay	Visayas State University Campus, Leyte	124.804	10.7452
Univeristy of Kansas	Leyte	Sogod	Barangay Nahulid; Nacolod mountain range, Leyte	125.071	10.4508
Univeristy of Kansas	Leyte	Burauen	Barangay Dinaayan, Makaturog River Drainage, Leyte	124.791	10.9784

## Sheet: keys
Type:
0	Uncategorized
1	New Distribution Record
2	Targeted Inventory
3	New Species Description
4	Natural History Note
Taxa:
1	Amphibians
2	Reptiles
3	Multitaxa
Unique:
0	Not unique (same paper)
1	Unique entry
PAIC:
BAB	Babuyan Island Group
BAT	Batanes Island Group
LUZ	Luzon
MIN	Mindanao
MIR	Mindoro
PAL	Palawan
RIG	Romblon Island Group
SIQ	Siquijor
SUL	Sulu Island Group
WST	West Visayas
